# Supplementary material for: Structural and mechanistic basis of capsule O-acetylation in Neisseria meningitidis serogroup A
Source: Nat Commun. 2020 Sep 18;11:4723. doi: 10.1038/s41467-020-18464-y (PMC7501274; doi:10.1038/s41467-020-18464-y)
Supplement: Supplementary file 3 — Supplementary Data 1 [file 41467_2020_18464_MOESM3_ESM.xlsx]

## Sheet: Sequence Data
100% conserved residues
highly conserved residues of catalytic triad
Accession number	Organism
CAM07515.1	N. meningitidis (CsaC)	-	-	-	-	-	-	-	-	-	-	-	-	-	-	-	-	-	-	-	-	-	-	-	-	-	-	-	-	-	-	-	-	-	-	-	-	-	-	-	-	-	-	-	-	-	-	-	-
WP_081578064.1	A.suis	-	-	-	-	-	-	-	-	-	-	-	-	-	-	-	-	-	-	-	-	-	-	-	-	-	-	-	-	-	-	-	-	-	-	-	-	-	-	-	-	-	-	-	-	-	-	-	-
WP_125490059.1	S.sp.WAC04229(2)	-	-	-	-	-	-	-	-	-	-	-	-	-	-	-	-	-	-	-	-	-	-	-	-	-	-	-	-	-	-	-	-	-	-	-	-	-	-	-	-	-	-	-	-	-	-	-	-
WP_049163399.1	B.megaterium	-	-	M	I	N	T	K	K	A	L	T	A	L	D	E	-	-	-	-	-	-	-	-	E	K	I	Q	K	L	M	R	I	L	P	K	S	R	N	K	D	P	L	A	A	A	K	N	I
WP_079287210.1	C.baratii	-	-	-	-	-	-	-	-	-	-	-	-	-	-	-	-	-	-	-	-	-	-	-	-	-	-	-	-	-	-	-	-	-	-	-	-	-	-	-	-	-	-	-	-	-	-	-	-
ATI50372.1	B.cereus(2)	M	P	Y	F	N	E	N	E	E	L	F	L	M	E	L	Y	I	P	A	G	M	T	V	E	K	V	Q	A	I	L	T	V	L	P	E	N	R	N	K	D	Y	V	K	A	A	N	L	M
EEH96767.2	C.sp.7 2 43FAA	-	-	-	-	-	-	M	Q	E	I	L	K	D	D	I	-	-	-	-	-	-	-	-	-	T	L	E	K	I	K	I	Y	L	V	K	S	R	S	K	T	F	L	E	N	S	K	K	I
HCH41139.1 TPA	A.obesi	-	-	-	-	-	-	-	-	-	-	-	-	-	-	-	-	-	-	-	-	-	-	-	-	-	-	-	-	-	-	-	-	-	-	-	-	-	-	-	-	-	-	-	-	-	-	-	-
WP_130449962.1	Z.halotolerans	-	-	M	N	S	T	N	P	D	T	T	T	S	S	T	H	D	S	-	-	-	D	V	D	L	A	S	Y	S	Y	R	A	L	P	Q	R	R	G	T	D	S	I	E	A	V	E	A	F
WP_112166557.1	R.inusitata(2)	-	-	-	-	-	-	-	-	-	-	-	-	-	-	-	-	-	-	-	-	-	-	-	-	-	-	-	-	-	-	-	-	-	-	-	-	-	-	-	-	-	-	-	-	-	-	-	-
WP_102692997.1	R.pycnus	-	-	-	-	-	-	-	-	-	-	-	-	-	-	-	-	-	-	-	-	-	-	-	-	-	-	-	-	-	-	-	-	-	-	-	-	-	-	-	-	-	-	-	-	-	-	-	-
WP_088272768.1	B.sonorensis	-	-	-	-	-	-	-	-	-	-	-	-	-	-	-	-	-	-	-	-	-	-	-	-	-	-	-	-	-	-	-	-	-	-	-	-	-	-	-	-	-	-	-	-	-	-	-	-
WP_005344757.1	A.veronii	-	-	-	-	-	-	-	-	-	-	-	-	-	-	-	-	-	-	-	-	-	-	-	-	-	-	-	-	-	-	-	-	-	-	-	-	-	-	-	-	-	-	-	-	-	-	-	-
HAT06898.1	A.salmonicida	-	-	-	-	-	-	-	-	-	-	-	-	-	-	-	-	-	-	-	-	-	-	-	-	-	-	-	-	-	-	-	-	-	-	-	-	-	-	-	-	-	-	-	-	-	-	-	-
PAE30393.1	P.sp.7884-2	-	-	-	-	-	-	-	-	-	-	-	-	-	-	-	-	-	-	-	-	-	-	-	-	-	-	-	-	-	-	-	-	-	-	-	-	-	-	-	-	-	-	-	-	-	-	-	-
WP_098438778.1	B.sp.es.034	-	-	-	-	-	-	-	-	-	-	-	-	-	-	-	-	-	-	-	-	-	-	-	-	-	-	-	-	-	-	-	-	-	-	-	-	-	-	-	-	-	-	-	-	-	-	-	-
WP_148994157.1	B.aquimaris	-	-	-	-	-	-	-	-	-	-	-	-	-	-	-	-	-	-	-	-	-	-	-	-	-	-	-	-	-	-	-	-	-	-	-	-	-	-	-	-	-	-	-	-	-	-	-	-
WP_071649211.1	V.halodenitrificans	-	-	-	-	-	-	-	-	-	-	-	-	-	-	-	-	-	-	-	-	-	-	-	-	-	-	-	-	-	-	-	-	-	-	-	-	-	-	-	-	-	-	-	-	-	-	-	-
WP_098523022.1	B.cereus	-	-	-	-	-	-	-	-	-	-	-	-	-	-	-	-	-	-	-	-	-	-	-	-	-	-	-	-	-	-	-	-	-	-	-	-	-	-	-	-	-	-	-	-	-	-	-	-
WP_006637892.1	B.subtilis	-	-	-	-	-	-	-	-	-	-	-	-	-	-	-	-	-	-	-	-	-	-	-	-	-	-	-	-	-	-	-	-	-	-	-	-	-	-	-	-	-	-	-	-	-	-	-	-
SHP75238.1	M.abscessus	-	-	-	-	-	-	-	-	-	-	-	-	-	-	-	-	-	-	-	-	-	-	-	-	-	-	-	-	-	-	-	-	-	-	-	-	-	-	-	-	-	-	-	-	-	-	-	-
WP_111928353.1	C.tertium	-	-	-	-	-	-	-	-	-	-	-	-	-	-	-	-	-	-	-	-	-	-	-	-	-	-	-	-	-	-	-	-	-	-	-	-	-	-	-	-	-	-	-	-	-	-	-	-
WP_142690561.1	C.perfringens	-	-	-	-	-	-	-	-	-	-	-	-	-	-	-	-	-	-	-	-	-	-	-	-	-	-	-	-	-	-	-	-	-	-	-	-	-	-	-	-	-	-	-	-	-	-	-	-
WP_008680682.1	Clostridium	-	-	-	-	-	-	-	-	-	-	-	-	-	-	-	-	-	-	-	-	-	-	-	-	-	-	-	-	-	-	-	-	-	-	-	-	-	-	-	-	-	-	-	-	-	-	-	-
WP_139153786.1	E.hormaechei	-	-	-	-	-	-	-	-	-	-	-	-	-	-	-	-	-	-	-	-	-	-	-	-	-	-	-	-	-	-	-	-	-	-	-	-	-	-	-	-	-	-	-	-	-	-	-	-
WP_125490059.1	S.sp.WAC04229	-	-	-	-	-	-	-	-	-	-	-	-	-	-	-	-	-	-	-	-	-	-	-	-	-	-	-	-	-	-	-	-	-	-	-	-	-	-	-	-	-	-	-	-	-	-	-	-
HCH41139.1	A.l.obesi	-	-	-	-	-	-	-	-	-	-	-	-	-	-	-	-	-	-	-	-	-	-	-	-	-	-	-	-	-	-	-	-	-	-	-	-	-	-	-	-	-	-	-	-	-	-	-	-
WP_112166557.1	R.inusitata	-	-	-	-	-	-	-	-	-	-	-	-	-	-	-	-	-	-	-	-	-	-	-	-	-	-	-	-	-	-	-	-	-	-	-	-	-	-	-	-	-	-	-	-	-	-	-	-
CAM07515.1	N. meningitidis (CsaC)	-	-	-	-	-	-	-	-	-	-	-	-	-	-	-	-	-	-	-	-	-	-	-	-	-	-	-	-	-	-	-	-	-	-	-	-	-	-	-	-	-	-	-	-	-	-	-	-
WP_081578064.1	A.suis	-	-	-	-	-	-	-	-	-	-	-	-	-	-	-	-	-	-	-	-	-	-	-	-	-	-	-	-	-	-	-	-	-	-	-	-	-	-	-	-	-	-	-	-	-	-	-	-
WP_125490059.1	S.sp.WAC04229(2)	-	-	-	-	-	-	-	-	-	-	-	-	-	-	-	-	-	-	-	-	-	-	-	-	-	-	-	-	-	-	-	-	-	-	-	-	-	-	-	-	-	-	-	-	-	-	-	-
WP_049163399.1	B.megaterium	F	L	R	L	I	H	G	H	T	F	L	G	C	L	T	D	A	Y	E	E	T	K	E	E	Q	Y	K	D	K	A	I	G	L	V	K	D	W	I	Q	K	N	P	Y	P	-	-	N	G
WP_079287210.1	C.baratii	-	-	-	-	-	-	-	-	-	-	-	-	-	-	-	-	-	-	-	-	-	-	-	-	-	-	-	-	-	-	-	-	-	-	-	-	-	-	-	-	-	-	-	-	-	-	-	-
ATI50372.1	B.cereus(2)	Y	L	R	L	I	H	G	H	T	F	L	G	C	L	I	A	A	Y	N	D	T	G	D	M	K	Y	I	K	K	S	I	E	L	I	K	D	W	I	N	N	H	S	F	E	-	-	L	H
EEH96767.2	C.sp.7 2 43FAA	L	L	R	L	L	N	G	F	V	F	L	G	D	L	I	E	A	Y	L	T	T	N	E	K	K	F	I	D	K	G	I	E	I	I	Y	D	W	C	N	S	I	S	Y	E	-	-	L	H
HCH41139.1 TPA	A.obesi	-	-	-	-	-	-	-	-	-	-	-	-	-	-	-	-	-	-	-	-	-	-	-	-	-	-	-	-	-	-	-	-	-	-	-	-	-	-	-	-	-	-	-	-	-	-	-	-
WP_130449962.1	Z.halotolerans	H	D	R	F	L	H	G	F	L	F	L	A	D	W	T	E	A	L	E	E	G	-	D	E	R	A	G	V	A	V	L	D	L	I	D	R	W	V	G	Q	N	G	F	D	P	A	A	S
WP_112166557.1	R.inusitata(2)	-	-	-	-	-	-	-	-	-	-	-	-	-	-	-	-	-	-	-	-	-	-	-	-	-	-	-	-	-	-	-	-	-	-	-	-	-	-	-	-	-	-	-	-	-	-	-	-
WP_102692997.1	R.pycnus	-	-	-	-	-	-	-	-	-	-	-	-	-	-	-	-	-	-	-	-	-	-	-	-	-	-	-	-	-	-	-	-	-	-	-	-	-	-	-	-	-	-	-	-	-	-	-	-
WP_088272768.1	B.sonorensis	-	-	-	-	-	-	-	-	-	-	-	-	-	-	-	-	-	-	-	-	-	-	-	-	-	-	-	-	-	-	-	-	-	-	-	-	-	-	-	-	-	-	-	-	-	-	-	-
WP_005344757.1	A.veronii	-	-	-	-	-	-	-	-	-	-	-	-	-	-	-	-	-	-	-	-	-	-	-	-	-	-	-	-	-	-	-	-	-	-	-	-	-	-	-	-	-	-	-	-	-	-	-	-
HAT06898.1	A.salmonicida	-	-	-	-	-	-	-	-	-	-	-	-	-	-	-	-	-	-	-	-	-	-	-	-	-	-	-	-	-	-	-	-	-	-	-	-	-	-	-	-	-	-	-	-	-	-	-	-
PAE30393.1	P.sp.7884-2	-	-	-	-	-	-	-	-	-	-	-	-	-	-	-	-	-	-	-	-	-	-	-	-	-	-	-	-	-	-	-	-	-	-	-	-	-	-	-	-	-	-	-	-	-	-	-	-
WP_098438778.1	B.sp.es.034	-	-	-	-	-	-	-	-	-	-	-	-	-	-	-	-	-	-	-	-	-	-	-	-	-	-	-	-	-	-	-	-	-	-	-	-	-	-	-	-	-	-	-	-	-	-	-	-
WP_148994157.1	B.aquimaris	-	-	-	-	-	-	-	-	-	-	-	-	-	-	-	-	-	-	-	-	-	-	-	-	-	-	-	-	-	-	-	-	-	-	-	-	-	-	-	-	-	-	-	-	-	-	-	-
WP_071649211.1	V.halodenitrificans	-	-	-	-	-	-	-	-	-	-	-	-	-	-	-	-	-	-	-	-	-	-	-	-	-	-	-	-	-	-	-	-	-	-	-	-	-	-	-	-	-	-	-	-	-	-	-	-
WP_098523022.1	B.cereus	-	-	-	-	-	-	-	-	-	-	-	-	-	-	-	-	-	-	-	-	-	-	-	-	-	-	-	-	-	-	-	-	-	-	-	-	-	-	-	-	-	-	-	-	-	-	-	-
WP_006637892.1	B.subtilis	-	-	-	-	-	-	-	-	-	-	-	-	-	-	-	-	-	-	-	-	-	-	-	-	-	-	-	-	-	-	-	-	-	-	-	-	-	-	-	-	-	-	-	-	-	-	-	-
SHP75238.1	M.abscessus	-	-	-	-	-	-	-	-	-	-	-	-	-	-	-	-	-	-	-	-	-	-	-	-	-	-	-	-	-	-	-	-	-	-	-	-	-	-	-	-	-	-	-	-	-	-	-	-
WP_111928353.1	C.tertium	-	-	-	-	-	-	-	-	-	-	-	-	-	-	-	-	-	-	-	-	-	-	-	-	-	-	-	-	-	-	-	-	-	-	-	-	-	-	-	-	-	-	-	-	-	-	-	-
WP_142690561.1	C.perfringens	-	-	-	-	-	-	-	-	-	-	-	-	-	-	-	-	-	-	-	-	-	-	-	-	-	-	-	-	-	-	-	-	-	-	-	-	-	-	-	-	-	-	-	-	-	-	-	-
WP_008680682.1	Clostridium	-	-	-	-	-	-	-	-	-	-	-	-	-	-	-	-	-	-	-	-	-	-	-	-	-	-	-	-	-	-	-	-	-	-	-	-	-	-	-	-	-	-	-	-	-	-	-	-
WP_139153786.1	E.hormaechei	-	-	-	-	-	-	-	-	-	-	-	-	-	-	-	-	-	-	-	-	-	-	-	-	-	-	-	-	-	-	-	-	-	-	-	-	-	-	-	-	-	-	-	-	-	-	-	-
WP_125490059.1	S.sp.WAC04229	-	-	-	-	-	-	-	-	-	-	-	-	-	-	-	-	-	-	-	-	-	-	-	-	-	-	-	-	-	-	-	-	-	-	-	-	-	-	-	-	-	-	-	-	-	-	-	-
HCH41139.1	A.l.obesi	-	-	-	-	-	-	-	-	-	-	-	-	-	-	-	-	-	-	-	-	-	-	-	-	-	-	-	-	-	-	-	-	-	-	-	-	-	-	-	-	-	-	-	-	-	-	-	-
WP_112166557.1	R.inusitata	-	-	-	-	-	-	-	-	-	-	-	-	-	-	-	-	-	-	-	-	-	-	-	-	-	-	-	-	-	-	-	-	-	-	-	-	-	-	-	-	-	-	-	-	-	-	-	-
CAM07515.1	N. meningitidis (CsaC)	-	-	-	-	-	-	-	-	-	-	-	-	-	-	-	-	-	-	-	-	-	-	-	-	-	-	-	-	-	-	-	-	-	-	-	-	-	-	-	-	-	-	-	-	-	-	-	-
WP_081578064.1	A.suis	-	-	-	-	-	-	-	-	-	-	-	-	-	-	-	-	-	-	-	-	-	-	-	-	-	-	-	-	-	-	-	-	-	-	-	-	-	-	-	-	-	-	-	-	-	-	-	-
WP_125490059.1	S.sp.WAC04229(2)	-	-	-	-	-	-	-	-	-	-	-	-	-	-	-	-	-	-	-	-	-	-	-	-	-	-	-	-	-	-	-	-	-	-	-	-	-	-	-	-	-	-	-	-	-	-	-	-
WP_049163399.1	B.megaterium	D	E	Q	L	L	L	E	N	M	A	K	T	A	N	L	L	S	Q	D	D	F	H	S	T	N	T	N	H	G	M	F	Q	D	I	S	L	L	A	Y	A	M	Y	F	E	E	A	D	-
WP_079287210.1	C.baratii	-	-	-	-	-	-	-	-	-	-	-	-	-	-	-	-	-	-	-	-	-	-	-	-	-	-	-	-	-	-	-	-	-	-	-	-	-	-	-	-	-	-	-	-	-	-	-	-
ATI50372.1	B.cereus(2)	E	I	I	L	L	E	K	S	M	E	D	T	A	K	L	L	S	E	D	F	F	H	A	T	N	T	N	H	G	M	F	Q	D	R	A	L	L	T	Y	A	S	Y	F	K	G	E	N	-
EEH96767.2	C.sp.7 2 43FAA	N	K	E	Y	I	L	S	K	C	Q	F	I	A	D	L	L	V	R	D	D	F	H	S	K	N	T	N	H	G	M	F	Q	D	L	A	L	L	K	Y	G	V	I	V	N	N	-	-	-
HCH41139.1 TPA	A.obesi	-	-	-	-	-	-	-	-	-	-	-	-	-	-	-	-	-	-	-	-	-	-	-	-	-	-	-	-	-	-	-	-	-	-	-	-	-	-	-	-	-	-	-	-	-	-	-	-
WP_130449962.1	Z.halotolerans	D	L	S	V	L	R	A	A	I	D	N	T	A	S	V	L	L	R	D	D	F	H	A	G	W	N	N	H	G	M	F	Q	D	L	A	L	R	H	Y	S	E	M	A	R	W	N	E	E
WP_112166557.1	R.inusitata(2)	-	-	-	-	-	-	-	-	-	-	-	-	-	-	-	-	-	-	-	-	-	-	-	-	-	-	-	-	-	-	-	-	-	-	-	-	-	-	-	-	-	-	-	-	-	-	-	-
WP_102692997.1	R.pycnus	-	-	-	-	-	-	-	-	-	-	-	-	-	-	-	-	-	-	-	-	-	-	-	-	-	-	-	-	-	-	-	-	-	-	-	-	-	-	-	-	-	-	-	-	-	-	-	-
WP_088272768.1	B.sonorensis	-	-	-	-	-	-	-	-	-	-	-	-	-	-	-	-	-	-	-	-	-	-	-	-	-	-	-	-	-	-	-	-	-	-	-	-	-	-	-	-	-	-	-	-	-	-	-	-
WP_005344757.1	A.veronii	-	-	-	-	-	-	-	-	-	-	-	-	-	-	-	-	-	-	-	-	-	-	-	-	-	-	-	-	-	-	-	-	-	-	-	-	-	-	-	-	-	-	-	-	-	-	-	-
HAT06898.1	A.salmonicida	-	-	-	-	-	-	-	-	-	-	-	-	-	-	-	-	-	-	-	-	-	-	-	-	-	-	-	-	-	-	-	-	-	-	-	-	-	-	-	-	-	-	-	-	-	-	-	-
PAE30393.1	P.sp.7884-2	-	-	-	-	-	-	-	-	-	-	-	-	-	-	-	-	-	-	-	-	-	-	-	-	-	-	-	-	-	-	-	-	-	-	-	-	-	-	-	-	-	-	-	-	-	-	-	-
WP_098438778.1	B.sp.es.034	-	-	-	-	-	-	-	-	-	-	-	-	-	-	-	-	-	-	-	-	-	-	-	-	-	-	-	-	-	-	-	-	-	-	-	-	-	-	-	-	-	-	-	-	-	-	-	-
WP_148994157.1	B.aquimaris	-	-	-	-	-	-	-	-	-	-	-	-	-	-	-	-	-	-	-	-	-	-	-	-	-	-	-	-	-	-	-	-	-	-	-	-	-	-	-	-	-	-	-	-	-	-	-	-
WP_071649211.1	V.halodenitrificans	-	-	-	-	-	-	-	-	-	-	-	-	-	-	-	-	-	-	-	-	-	-	-	-	-	-	-	-	-	-	-	-	-	-	-	-	-	-	-	-	-	-	-	-	-	-	-	-
WP_098523022.1	B.cereus	-	-	-	-	-	-	-	-	-	-	-	-	-	-	-	-	-	-	-	-	-	-	-	-	-	-	-	-	-	-	-	-	-	-	-	-	-	-	-	-	-	-	-	-	-	-	-	-
WP_006637892.1	B.subtilis	-	-	-	-	-	-	-	-	-	-	-	-	-	-	-	-	-	-	-	-	-	-	-	-	-	-	-	-	-	-	-	-	-	-	-	-	-	-	-	-	-	-	-	-	-	-	-	-
SHP75238.1	M.abscessus	-	-	-	-	-	-	-	-	-	-	-	-	-	-	-	-	-	-	-	-	-	-	-	-	-	-	-	-	-	-	-	-	-	-	-	-	-	-	-	-	-	-	-	-	-	-	-	-
WP_111928353.1	C.tertium	-	-	-	-	-	-	-	-	-	-	-	-	-	-	-	-	-	-	-	-	-	-	-	-	-	-	-	-	-	-	-	-	-	-	-	-	-	-	-	-	-	-	-	-	-	-	-	-
WP_142690561.1	C.perfringens	-	-	-	-	-	-	-	-	-	-	-	-	-	-	-	-	-	-	-	-	-	-	-	-	-	-	-	-	-	-	-	-	-	-	-	-	-	-	-	-	-	-	-	-	-	-	-	-
WP_008680682.1	Clostridium	-	-	-	-	-	-	-	-	-	-	-	-	-	-	-	-	-	-	-	-	-	-	-	-	-	-	-	-	-	-	-	-	-	-	-	-	-	-	-	-	-	-	-	-	-	-	-	-
WP_139153786.1	E.hormaechei	-	-	-	-	-	-	-	-	-	-	-	-	-	-	-	-	-	-	-	-	-	-	-	-	-	-	-	-	-	-	-	-	-	-	-	-	-	-	-	-	-	-	-	-	-	-	-	-
WP_125490059.1	S.sp.WAC04229	-	-	-	-	-	-	-	-	-	-	-	-	-	-	-	-	-	-	-	-	-	-	-	-	-	-	-	-	-	-	-	-	-	-	-	-	-	-	-	-	-	-	-	-	-	-	-	-
HCH41139.1	A.l.obesi	-	-	-	-	-	-	-	-	-	-	-	-	-	-	-	-	-	-	-	-	-	-	-	-	-	-	-	-	-	-	-	-	-	-	-	-	-	-	-	-	-	-	-	-	-	-	-	-
WP_112166557.1	R.inusitata	-	-	-	-	-	-	-	-	-	-	-	-	-	-	-	-	-	-	-	-	-	-	-	-	-	-	-	-	-	-	-	-	-	-	-	-	-	-	-	-	-	-	-	-	-	-	-	-
CAM07515.1	N. meningitidis (CsaC)	-	-	-	-	-	-	-	-	-	-	-	-	-	-	-	-	-	-	-	-	-	-	-	-	-	-	-	-	-	-	-	-	-	-	-	-	-	-	-	-	-	-	-	-	-	-	-	-
WP_081578064.1	A.suis	-	-	-	-	-	-	-	-	-	-	-	-	-	-	-	-	-	-	-	-	-	-	-	-	-	-	-	-	-	-	-	-	-	-	-	-	-	-	-	-	-	-	-	-	-	-	-	-
WP_125490059.1	S.sp.WAC04229(2)	-	-	-	-	-	-	-	-	-	-	-	-	-	-	-	-	-	-	-	-	-	-	-	-	-	-	-	-	-	-	-	-	-	-	-	-	-	-	-	-	-	-	-	-	-	-	-	-
WP_049163399.1	B.megaterium	P	S	Y	H	F	L	V	S	N	Y	L	N	K	L	V	V	W	L	K	D	L	S	P	N	H	A	K	F	F	-	-	V	D	L	F	K	K	T	E	K	Y	A	T	Y	I	I	R	P
WP_079287210.1	C.baratii	-	-	-	-	-	-	-	-	-	-	-	-	-	-	-	-	-	-	-	-	-	-	-	-	-	-	-	-	-	-	-	-	-	-	-	-	-	-	-	-	-	-	-	-	-	-	-	-
ATI50372.1	B.cereus(2)	P	S	Y	H	L	L	V	A	S	N	I	K	K	L	A	N	W	M	K	E	F	D	K	E	V	S	L	I	F	-	-	N	K	I	Y	K	K	T	E	E	Y	A	I	H	I	I	R	P
EEH96767.2	C.sp.7 2 43FAA	P	A	Y	H	M	M	V	S	S	N	L	K	R	Y	V	S	F	L	N	E	F	R	L	N	R	S	I	Q	L	D	V	K	A	I	L	E	K	A	E	E	F	I	I	Y	I	T	R	P
HCH41139.1 TPA	A.obesi	-	-	-	-	-	-	-	-	-	-	-	-	-	-	-	-	-	-	-	-	-	-	-	-	-	-	-	-	-	-	-	-	-	-	-	-	-	-	-	-	-	-	-	-	-	-	-	-
WP_130449962.1	Z.halotolerans	P	T	Y	H	Q	M	I	C	R	F	L	T	E	H	V	A	Y	L	H	L	R	G	I	T	D	S	Q	L	D	-	-	-	D	I	L	E	K	A	S	V	Y	A	T	H	V	V	T	P
WP_112166557.1	R.inusitata(2)	-	-	-	-	-	-	-	-	-	-	-	-	-	-	-	-	-	-	-	-	-	-	-	-	-	-	-	-	-	-	-	-	-	-	-	-	-	-	-	-	-	-	-	-	-	-	-	-
WP_102692997.1	R.pycnus	-	-	-	-	-	-	-	-	-	-	-	-	-	-	-	-	-	-	-	-	-	-	-	-	-	-	-	-	-	-	-	-	-	-	-	-	-	-	-	-	-	-	-	-	-	-	-	-
WP_088272768.1	B.sonorensis	-	-	-	-	-	-	-	-	-	-	-	-	-	-	-	-	-	-	-	-	-	-	-	-	-	-	-	-	-	-	-	-	-	-	-	-	-	-	-	-	-	-	-	-	-	-	-	-
WP_005344757.1	A.veronii	-	-	-	-	-	-	-	-	-	-	-	-	-	-	-	-	-	-	-	-	-	-	-	-	-	-	-	-	-	-	-	-	-	-	-	-	-	-	-	-	-	-	-	-	-	-	-	-
HAT06898.1	A.salmonicida	-	-	-	-	-	-	-	-	-	-	-	-	-	-	-	-	-	-	-	-	-	-	-	-	-	-	-	-	-	-	-	-	-	-	-	-	-	-	-	-	-	-	-	-	-	-	-	-
PAE30393.1	P.sp.7884-2	-	-	-	-	-	-	-	-	-	-	-	-	-	-	-	-	-	-	-	-	-	-	-	-	-	-	-	-	-	-	-	-	-	-	-	-	-	-	-	-	-	-	-	-	-	-	-	-
WP_098438778.1	B.sp.es.034	-	-	-	-	-	-	-	-	-	-	-	-	-	-	-	-	-	-	-	-	-	-	-	-	-	-	-	-	-	-	-	-	-	-	-	-	-	-	-	-	-	-	-	-	-	-	-	-
WP_148994157.1	B.aquimaris	-	-	-	-	-	-	-	-	-	-	-	-	-	-	-	-	-	-	-	-	-	-	-	-	-	-	-	-	-	-	-	-	-	-	-	-	-	-	-	-	-	-	-	-	-	-	-	-
WP_071649211.1	V.halodenitrificans	-	-	-	-	-	-	-	-	-	-	-	-	-	-	-	-	-	-	-	-	-	-	-	-	-	-	-	-	-	-	-	-	-	-	-	-	-	-	-	-	-	-	-	-	-	-	-	-
WP_098523022.1	B.cereus	-	-	-	-	-	-	-	-	-	-	-	-	-	-	-	-	-	-	-	-	-	-	-	-	-	-	-	-	-	-	-	-	-	-	-	-	-	-	-	-	-	-	-	-	-	-	-	-
WP_006637892.1	B.subtilis	-	-	-	-	-	-	-	-	-	-	-	-	-	-	-	-	-	-	-	-	-	-	-	-	-	-	-	-	-	-	-	-	-	-	-	-	-	-	-	-	-	-	-	-	-	-	-	-
SHP75238.1	M.abscessus	-	-	-	-	-	-	-	-	-	-	-	-	-	-	-	-	-	-	-	-	-	-	-	-	-	-	-	-	-	-	-	-	-	-	-	-	-	-	-	-	-	-	-	-	-	-	-	-
WP_111928353.1	C.tertium	-	-	-	-	-	-	-	-	-	-	-	-	-	-	-	-	-	-	-	-	-	-	-	-	-	-	-	-	-	-	-	-	-	-	-	-	-	-	-	-	-	-	-	-	-	-	-	-
WP_142690561.1	C.perfringens	-	-	-	-	-	-	-	-	-	-	-	-	-	-	-	-	-	-	-	-	-	-	-	-	-	-	-	-	-	-	-	-	-	-	-	-	-	-	-	-	-	-	-	-	-	-	-	-
WP_008680682.1	Clostridium	-	-	-	-	-	-	-	-	-	-	-	-	-	-	-	-	-	-	-	-	-	-	-	-	-	-	-	-	-	-	-	-	-	-	-	-	-	-	-	-	-	-	-	-	-	-	-	-
WP_139153786.1	E.hormaechei	-	-	-	-	-	-	-	-	-	-	-	-	-	-	-	-	-	-	-	-	-	-	-	-	-	-	-	-	-	-	-	-	-	-	-	-	-	-	-	-	-	-	-	-	-	-	-	-
WP_125490059.1	S.sp.WAC04229	-	-	-	-	-	-	-	-	-	-	-	-	-	-	-	-	-	-	-	-	-	-	-	-	-	-	-	-	-	-	-	-	-	-	-	-	-	-	-	-	-	-	-	-	-	-	-	-
HCH41139.1	A.l.obesi	-	-	-	-	-	-	-	-	-	-	-	-	-	-	-	-	-	-	-	-	-	-	-	-	-	-	-	-	-	-	-	-	-	-	-	-	-	-	-	-	-	-	-	-	-	-	-	-
WP_112166557.1	R.inusitata	-	-	-	-	-	-	-	-	-	-	-	-	-	-	-	-	-	-	-	-	-	-	-	-	-	-	-	-	-	-	-	-	-	-	-	-	-	-	-	-	-	-	-	-	-	-	-	-
CAM07515.1	N. meningitidis (CsaC)	-	-	-	-	-	-	-	-	-	-	-	-	-	-	-	-	-	-	-	-	-	-	-	-	-	-	-	-	-	-	-	-	-	-	-	-	-	-	-	-	-	-	-	-	-	-	-	-
WP_081578064.1	A.suis	-	-	-	-	-	-	-	-	-	-	-	-	-	-	-	-	-	-	-	-	-	-	-	-	-	-	-	-	-	-	-	-	-	-	-	-	-	-	-	-	-	-	-	-	-	-	-	-
WP_125490059.1	S.sp.WAC04229(2)	-	-	-	-	-	-	-	-	-	-	-	-	-	-	-	-	-	-	-	-	-	-	-	-	-	-	-	-	-	-	-	-	-	-	-	-	-	-	-	-	-	-	-	-	-	-	-	-
WP_049163399.1	B.megaterium	V	H	Q	G	K	A	G	R	M	P	V	E	K	D	A	V	F	K	D	S	G	Y	A	I	F	R	S	G	W	E	R	K	E	K	E	T	Y	V	L	F	S	A	A	Y	H	T	S	Y
WP_079287210.1	C.baratii	-	-	-	-	-	-	-	-	-	-	-	-	-	-	-	-	-	-	-	-	-	-	-	-	-	-	-	-	-	-	-	-	-	-	-	-	M	R	I	L	S	I	C	S	D	N	L	V
ATI50372.1	B.cereus(2)	V	T	K	G	K	K	G	K	A	P	T	E	D	D	K	V	F	P	K	S	G	Y	A	I	F	R	N	D	W	S	K	E	E	K	A	T	Y	V	L	F	T	A	A	Y	H	V	D	Y
EEH96767.2	C.sp.7 2 43FAA	L	S	S	G	E	N	G	E	A	P	T	E	N	S	K	V	F	K	E	S	G	Y	A	I	F	R	D	D	W	N	K	K	E	K	A	S	H	V	I	F	T	A	A	Y	H	T	G	Y
HCH41139.1 TPA	A.obesi	-	-	-	-	-	-	-	-	-	-	-	-	-	-	-	-	-	-	-	-	-	-	-	-	-	-	-	-	-	-	-	-	-	-	-	-	-	-	-	-	-	-	-	-	-	-	-	-
WP_130449962.1	Z.halotolerans	V	T	Q	G	R	K	G	T	V	P	K	D	V	T	L	L	L	P	E	S	G	Y	A	I	H	R	S	R	W	A	D	R	-	E	A	T	W	V	M	L	T	A	A	Y	N	S	N	Y
WP_112166557.1	R.inusitata(2)	-	-	-	-	-	-	-	-	-	-	-	-	-	-	-	-	-	-	-	-	-	-	-	-	-	-	-	-	-	-	-	-	-	-	-	-	-	-	-	-	-	-	-	-	-	-	-	-
WP_102692997.1	R.pycnus	-	-	-	-	-	-	-	-	-	-	-	-	-	-	-	-	-	-	-	-	-	-	-	-	-	-	-	-	-	-	-	-	-	-	-	-	-	-	-	-	-	-	-	-	-	-	-	-
WP_088272768.1	B.sonorensis	-	-	-	-	-	-	-	-	-	-	-	-	-	-	-	-	-	-	-	-	-	-	-	-	-	-	-	-	-	-	-	-	-	-	-	-	-	-	-	-	-	-	-	-	-	-	-	-
WP_005344757.1	A.veronii	-	-	-	-	-	-	-	-	-	-	-	-	-	-	-	-	-	-	-	-	-	-	-	-	-	-	-	-	-	-	-	-	-	-	-	-	-	-	-	-	-	-	-	-	-	-	-	-
HAT06898.1	A.salmonicida	-	-	-	-	-	-	-	-	-	-	-	-	-	-	-	-	-	-	-	-	-	-	-	-	-	-	-	-	-	-	-	-	-	-	-	-	-	-	-	-	-	-	-	-	-	-	-	-
PAE30393.1	P.sp.7884-2	-	-	-	-	-	-	-	-	-	-	-	-	-	-	-	-	-	-	-	-	-	-	-	-	-	-	-	-	-	-	-	-	-	-	-	-	-	-	-	-	-	-	-	-	-	-	-	-
WP_098438778.1	B.sp.es.034	-	-	-	-	-	-	-	-	-	-	-	-	-	-	-	-	-	-	-	-	-	-	-	-	-	-	-	-	-	-	-	-	-	-	-	-	-	-	-	-	-	-	-	-	-	-	-	-
WP_148994157.1	B.aquimaris	-	-	-	-	-	-	-	-	-	-	-	-	-	-	-	-	-	-	-	-	-	-	-	-	-	-	-	-	-	-	-	-	-	-	-	-	-	-	-	-	-	-	-	-	-	-	-	-
WP_071649211.1	V.halodenitrificans	-	-	-	-	-	-	-	-	-	-	-	-	-	-	-	-	-	-	-	-	-	-	-	-	-	-	-	-	-	-	-	-	-	-	-	-	-	-	-	-	-	-	-	-	-	-	-	-
WP_098523022.1	B.cereus	-	-	-	-	-	-	-	-	-	-	-	-	-	-	-	-	-	-	-	-	-	-	-	-	-	-	-	-	-	-	-	-	-	-	-	-	-	-	-	-	-	-	-	-	-	-	-	-
WP_006637892.1	B.subtilis	-	-	-	-	-	-	-	-	-	-	-	-	-	-	-	-	-	-	-	-	-	-	-	-	-	-	-	-	-	-	-	-	-	-	-	-	-	-	-	-	-	-	-	-	-	-	-	-
SHP75238.1	M.abscessus	-	-	-	-	-	-	-	-	-	-	-	-	-	-	-	-	-	-	-	-	-	-	-	-	-	-	-	-	-	-	-	-	-	-	-	-	-	-	-	-	-	-	-	-	-	-	-	-
WP_111928353.1	C.tertium	-	-	-	-	-	-	-	-	-	-	-	-	-	-	-	-	-	-	-	-	-	-	-	-	-	-	-	-	-	-	-	-	-	-	-	-	M	N	L	V	T	Y	L	E	D	H	I	N
WP_142690561.1	C.perfringens	-	-	-	-	-	-	-	-	-	-	-	-	-	-	-	-	-	-	-	-	-	-	-	-	-	-	-	-	-	-	-	-	-	-	-	-	M	N	L	V	T	Y	L	E	D	Y	I	N
WP_008680682.1	Clostridium	-	-	-	-	-	-	-	-	-	-	-	-	-	-	-	-	-	-	-	-	-	-	-	-	-	-	-	-	-	-	-	-	-	-	-	-	M	T	M	V	S	Y	G	A	R	I	V	D
WP_139153786.1	E.hormaechei	-	-	-	-	-	-	-	-	-	-	-	-	-	-	-	-	-	-	-	-	-	-	-	-	-	-	-	-	-	-	-	-	-	-	-	-	-	-	-	-	-	-	-	-	-	-	-	-
WP_125490059.1	S.sp.WAC04229	-	-	-	-	-	-	-	-	-	-	-	-	-	-	-	-	-	-	-	-	-	-	-	-	-	-	-	-	-	-	-	-	-	-	-	-	-	-	-	-	-	-	-	-	-	-	-	-
HCH41139.1	A.l.obesi	-	-	-	-	-	-	-	-	-	-	-	-	-	-	-	-	-	-	-	-	-	-	-	-	-	-	-	-	-	-	-	-	-	-	-	-	-	-	-	-	-	-	-	-	-	-	-	-
WP_112166557.1	R.inusitata	-	-	-	-	-	-	-	-	-	-	-	-	-	-	-	-	-	-	-	-	-	-	-	-	-	-	-	-	-	-	-	-	-	-	-	-	-	-	-	-	-	-	-	-	-	-	-	-
CAM07515.1	N. meningitidis (CsaC)	-	-	-	-	-	-	-	-	-	-	-	-	-	-	-	-	-	-	-	-	-	-	-	-	-	-	-	-	-	-	-	-	-	-	-	-	-	-	-	-	-	-	-	-	-	-	-	-
WP_081578064.1	A.suis	-	-	-	-	-	-	-	-	-	-	-	-	-	-	-	-	-	-	-	-	-	-	-	-	-	-	-	-	-	-	-	-	-	-	-	-	-	-	-	-	-	-	-	-	-	-	-	-
WP_125490059.1	S.sp.WAC04229(2)	-	-	-	-	-	-	-	-	-	-	-	-	-	-	-	-	-	-	-	-	-	-	-	-	-	-	-	-	-	-	-	-	-	-	-	-	-	-	-	-	-	-	-	-	-	-	-	-
WP_049163399.1	B.megaterium	F	T	K	Y	A	Y	S	S	F	G	H	N	T	L	I	V	D	G	R	G	L	P	R	V	D	H	Q	H	E	K	V	Y	I	K	D	Y	Q	L	T	E	D	Y	S	E	A	T	G	V
WP_079287210.1	C.baratii	L	Y	I	K	D	K	K	N	D	V	I	N	I	D	Y	-	-	D	E	V	Y	I	D	I	L	S	F	L	K	E	H	Y	I	K	N	N	S	I	S	T	N	N	T	N	G	S	G	I
ATI50372.1	B.cereus(2)	F	T	E	Y	A	Y	S	S	F	A	H	N	T	L	I	V	D	G	K	G	L	P	R	T	D	R	Q	Y	E	K	V	Y	L	S	D	Y	E	I	N	K	D	K	V	E	A	T	G	I
EEH96767.2	C.sp.7 2 43FAA	F	T	K	Y	A	Y	S	A	Q	A	H	N	T	L	N	V	I	N	K	Q	L	P	R	H	D	N	K	M	D	K	V	K	M	I	D	Y	Y	I	N	K	E	Y	S	M	A	I	G	K
HCH41139.1 TPA	A.obesi	-	-	-	-	-	-	-	-	-	-	-	-	-	-	-	-	-	-	-	-	-	-	-	-	-	-	-	-	-	-	-	-	-	-	-	-	-	-	-	-	-	-	-	-	-	-	-	-
WP_130449962.1	Z.halotolerans	M	T	V	Y	G	F	S	Q	F	A	H	N	N	I	V	L	D	R	K	S	V	R	R	V	D	D	Y	A	D	T	V	R	F	I	H	A	E	K	T	A	H	G	F	D	V	T	A	E
WP_112166557.1	R.inusitata(2)	-	-	-	-	-	-	-	-	-	-	-	-	-	-	-	-	-	-	-	-	-	-	-	-	-	-	-	-	-	-	-	-	-	-	-	-	-	-	-	-	-	-	-	-	-	-	-	-
WP_102692997.1	R.pycnus	-	-	-	-	-	-	-	-	-	-	-	-	-	-	-	-	-	-	-	-	-	-	-	-	-	-	-	-	-	-	-	-	-	-	-	-	-	-	-	-	-	-	-	-	-	-	-	-
WP_088272768.1	B.sonorensis	-	-	-	-	-	-	-	-	-	-	-	-	-	-	-	-	-	-	-	-	-	-	-	-	-	-	-	-	-	-	-	-	-	-	-	-	-	-	-	-	-	-	-	-	-	-	-	-
WP_005344757.1	A.veronii	-	-	-	-	-	-	-	-	-	-	-	-	-	-	-	-	-	-	-	-	-	-	-	-	-	-	-	-	-	-	-	-	-	-	-	-	-	-	-	-	-	-	-	-	-	-	-	-
HAT06898.1	A.salmonicida	-	-	-	-	-	-	-	-	-	-	-	-	-	-	-	-	-	-	-	-	-	-	-	-	-	-	-	-	-	-	-	-	-	-	-	-	-	-	-	-	-	-	-	-	-	-	-	-
PAE30393.1	P.sp.7884-2	-	-	-	-	-	-	-	-	-	-	-	-	-	-	-	-	-	-	-	-	-	-	-	-	-	-	-	-	-	-	-	-	-	-	-	-	-	-	-	-	-	-	-	-	-	-	-	-
WP_098438778.1	B.sp.es.034	-	-	-	-	-	-	-	-	-	-	-	-	-	-	-	-	-	-	-	-	-	-	-	-	-	-	-	-	-	-	-	-	-	-	-	-	-	-	-	-	-	-	-	-	-	-	-	-
WP_148994157.1	B.aquimaris	-	-	-	-	-	-	-	-	-	-	-	-	-	-	-	-	-	-	-	-	-	-	-	-	-	-	-	-	-	-	-	-	-	-	-	-	-	-	-	-	-	-	-	-	-	-	-	-
WP_071649211.1	V.halodenitrificans	-	-	-	-	-	-	-	-	-	-	-	-	-	-	-	-	-	-	-	-	-	-	-	-	-	-	-	-	-	-	-	-	-	-	-	-	-	-	-	-	-	-	-	-	-	-	-	-
WP_098523022.1	B.cereus	-	-	-	-	-	-	-	-	-	-	-	-	-	-	-	-	-	-	-	-	-	-	-	-	-	-	-	-	-	-	-	-	-	-	-	-	-	-	-	-	-	-	-	-	-	-	-	-
WP_006637892.1	B.subtilis	-	-	-	-	-	-	-	-	-	-	-	-	-	-	-	-	-	-	-	-	-	-	-	-	-	-	-	-	-	-	-	-	-	-	-	-	-	-	-	-	-	-	-	-	-	-	-	-
SHP75238.1	M.abscessus	-	-	-	-	-	-	-	-	-	-	-	-	-	-	-	-	-	-	-	-	-	-	-	-	-	-	-	-	-	-	-	-	-	-	-	-	-	-	-	-	-	-	-	-	-	-	-	-
WP_111928353.1	C.tertium	L	G	L	D	N	D	I	N	T	F	G	N	I	D	I	D	G	D	K	F	I	F	D	L	I	K	E	I	D	S	L	Y	K	K	K	E	F	Y	S	Y	T	S	N	L	K	I	G	G
WP_142690561.1	C.perfringens	L	G	L	D	N	D	I	N	T	F	G	N	I	D	V	N	G	D	K	F	I	F	D	L	I	K	E	I	D	S	L	Y	K	K	K	E	F	Y	S	Y	T	S	N	L	K	I	G	G
WP_008680682.1	Clostridium	F	D	N	Y	N	K	F	I	T	L	K	D	I	N	N	I	E	G	K	L	V	I	N	L	L	N	E	I	K	Y	L	F	N	Y	K	D	I	F	V	S	E	E	E	Y	K	D	S	V
WP_139153786.1	E.hormaechei	-	-	-	-	-	-	-	-	-	-	-	-	-	-	-	-	-	-	-	-	-	-	-	-	-	-	-	-	-	-	-	-	-	-	-	-	-	-	-	-	-	-	-	-	-	-	-	-
WP_125490059.1	S.sp.WAC04229	-	-	-	-	-	-	-	-	-	-	-	-	-	-	-	-	-	-	-	-	-	-	-	-	-	-	-	-	-	-	-	-	-	-	-	-	-	-	-	-	-	-	-	-	-	-	-	-
HCH41139.1	A.l.obesi	-	-	-	-	-	-	-	-	-	-	-	-	-	-	-	-	-	-	-	-	-	-	-	-	-	-	-	-	-	-	-	-	-	-	-	-	-	-	-	-	-	-	-	-	-	-	-	-
WP_112166557.1	R.inusitata	-	-	-	-	-	-	-	-	-	-	-	-	-	-	-	-	-	-	-	-	-	-	-	-	-	-	-	-	-	-	-	-	-	-	-	-	-	-	-	-	-	-	-	-	-	-	-	-
CAM07515.1	N. meningitidis (CsaC)	-	-	-	-	-	-	-	-	-	-	-	-	-	-	-	-	-	-	-	-	-	-	-	-	-	-	-	-	-	-	-	-	-	-	-	-	-	-	-	-	-	-	-	-	-	-	-	-
WP_081578064.1	A.suis	-	-	-	-	-	-	-	-	-	-	-	-	-	-	-	-	-	-	-	-	-	-	-	-	-	-	-	-	-	-	-	-	-	-	-	-	-	-	-	-	-	-	-	-	-	-	-	-
WP_125490059.1	S.sp.WAC04229(2)	-	-	-	-	-	-	-	-	-	-	-	-	-	-	-	-	-	-	-	-	-	-	-	-	-	-	-	-	-	-	-	-	-	-	-	-	-	-	-	-	-	-	-	-	-	-	-	-
WP_049163399.1	B.megaterium	E	-	D	T	H	Q	Y	K	L	F	W	H	V	A	P	D	L	E	V	H	V	R	D	Q	I	V	E	L	F	R	N	N	K	K	V	A	E	L	E	I	T	S	T	T	D	V	N	I
WP_079287210.1	C.baratii	K	N	I	H	L	D	K	I	N	F	I	K	I	F	F	D	E	-	-	-	-	-	-	-	-	-	-	-	-	-	-	-	-	-	-	-	-	-	-	I	V	S	G	S	K	E	I	N
ATI50372.1	B.cereus(2)	D	-	K	R	H	E	Y	K	L	L	W	H	V	A	S	D	I	T	V	H	V	R	D	R	I	V	E	L	F	R	N	N	H	K	V	M	E	M	E	V	T	T	V	T	G	V	S	I
EEH96767.2	C.sp.7 2 43FAA	V	-	E	L	N	E	Y	I	L	N	W	H	F	A	K	G	I	S	L	E	V	R	D	N	K	V	I	L	V	K	D	N	K	K	I	G	L	V	K	I	F	S	D	T	K	Y	E	I
HCH41139.1 TPA	A.obesi	-	-	-	-	-	-	-	-	-	-	-	-	-	-	-	-	-	-	-	-	-	-	-	-	-	-	-	-	-	-	-	-	-	-	-	-	-	-	-	-	-	-	-	-	-	-	-	-
WP_130449962.1	Z.halotolerans	E	R	D	D	H	T	W	E	M	F	W	N	L	A	P	N	L	L	V	V	P	H	G	Q	G	F	E	A	F	R	D	G	V	K	V	L	D	A	F	F	E	A	D	V	P	T	Q	V
WP_112166557.1	R.inusitata(2)	-	-	-	-	-	-	-	-	-	-	-	-	-	-	-	-	-	-	-	-	-	-	-	-	-	-	-	-	-	-	-	-	-	-	-	-	-	-	-	-	-	-	-	-	-	-	-	-
WP_102692997.1	R.pycnus	-	-	-	-	-	-	-	-	-	-	-	-	-	-	-	-	-	-	-	-	-	-	-	-	-	-	-	-	-	-	-	-	-	-	-	-	-	-	-	-	-	-	-	-	-	-	-	-
WP_088272768.1	B.sonorensis	-	-	-	-	-	-	-	-	-	-	-	-	-	-	-	-	-	-	-	-	-	-	-	-	-	-	-	-	-	-	-	-	-	-	-	-	-	-	-	-	-	-	-	-	-	-	-	-
WP_005344757.1	A.veronii	-	-	-	-	-	-	-	-	-	-	-	-	-	-	-	-	-	-	-	-	-	-	-	-	-	-	-	-	-	-	-	-	-	-	-	-	-	-	-	-	-	-	-	-	-	-	-	-
HAT06898.1	A.salmonicida	-	-	-	-	-	-	-	-	-	-	-	-	-	-	-	-	-	-	-	-	-	-	-	-	-	-	-	-	-	-	-	-	-	-	-	-	-	-	-	-	-	-	-	-	-	-	-	-
PAE30393.1	P.sp.7884-2	-	-	-	-	-	-	-	-	-	-	-	-	-	-	-	-	-	-	-	-	-	-	-	-	-	-	-	-	-	-	-	-	-	-	-	-	-	-	-	-	-	-	-	-	-	-	-	-
WP_098438778.1	B.sp.es.034	-	-	-	-	-	-	-	-	-	-	-	-	-	-	-	-	-	-	-	-	-	-	-	-	-	-	-	-	-	-	-	-	-	-	-	-	-	-	-	-	-	-	-	-	-	-	-	-
WP_148994157.1	B.aquimaris	-	-	-	-	-	-	-	-	-	-	-	-	-	-	-	-	-	-	-	-	-	-	-	-	-	-	-	-	-	-	-	-	-	-	-	-	-	-	-	-	-	-	-	-	-	-	-	-
WP_071649211.1	V.halodenitrificans	-	-	-	-	-	-	-	-	-	-	-	-	-	-	-	-	-	-	-	-	-	-	-	-	-	-	-	-	-	-	-	-	-	-	-	-	-	-	-	-	-	-	-	-	-	-	-	-
WP_098523022.1	B.cereus	-	-	-	-	-	-	-	-	-	-	-	-	-	-	-	-	-	-	-	-	-	-	-	-	-	-	-	-	-	-	-	-	-	-	-	-	-	-	-	-	-	-	-	-	-	-	-	-
WP_006637892.1	B.subtilis	-	-	-	-	-	-	-	-	-	-	-	-	-	-	-	-	-	-	-	-	-	-	-	-	-	-	-	-	-	-	-	-	-	-	-	-	-	-	-	-	-	-	-	-	-	-	-	-
SHP75238.1	M.abscessus	-	-	-	-	-	-	-	-	-	-	-	-	-	-	-	-	-	-	-	-	-	-	-	-	-	-	-	-	-	-	-	-	-	-	-	-	-	-	-	-	-	-	-	-	-	-	-	-
WP_111928353.1	C.tertium	K	Q	F	H	S	S	D	I	I	L	L	N	F	F	F	D	E	E	F	K	T	V	D	N	E	L	M	A	L	S	D	D	E	I	K	Y	I	Q	N	M	N	S	H	L	N	R	L	V
WP_142690561.1	C.perfringens	K	Q	F	H	S	S	D	I	I	L	L	N	F	F	F	D	E	E	F	K	T	V	G	N	E	L	M	A	L	S	K	D	E	I	K	Y	I	Q	D	M	N	S	H	L	N	R	L	V
WP_008680682.1	Clostridium	K	N	I	N	V	E	D	I	I	L	L	D	F	R	L	D	E	K	Q	Y	I	K	D	N	E	K	V	E	L	L	D	N	E	R	I	L	I	G	N	I	N	K	H	L	E	K	I	S
WP_139153786.1	E.hormaechei	-	-	-	-	-	-	-	-	-	-	-	-	-	-	-	-	-	-	-	-	-	-	-	-	-	-	-	-	-	-	-	-	-	-	-	-	-	-	-	-	-	-	-	-	-	-	-	-
WP_125490059.1	S.sp.WAC04229	-	-	-	-	-	-	-	-	-	-	-	-	-	-	-	-	-	-	-	-	-	-	-	-	-	-	-	-	-	-	-	-	-	-	-	-	-	-	-	-	-	-	-	-	-	-	-	-
HCH41139.1	A.l.obesi	-	-	-	-	-	-	-	-	-	-	-	-	-	-	-	-	-	-	-	-	-	-	-	-	-	-	-	-	-	-	-	-	-	-	-	-	-	-	-	-	-	-	-	-	-	-	-	-
WP_112166557.1	R.inusitata	-	-	-	-	-	-	-	-	-	-	-	-	-	-	-	-	-	-	-	-	-	-	-	-	-	-	-	-	-	-	-	-	-	-	-	-	-	-	-	-	-	-	-	-	-	-	-	-
CAM07515.1	N. meningitidis (CsaC)	-	-	-	-	-	-	-	-	-	-	-	-	-	-	-	-	-	-	M	L	S	N	L	K	T	G	N	N	I	L	G	L	P	E	F	E	L	N	G	C	R	F	L	Y	K	-	-	-
WP_081578064.1	A.suis	-	-	-	-	-	-	-	-	-	-	-	-	-	-	-	-	-	-	-	-	-	-	-	M	V	V	K	Y	K	H	K	K	S	K	Y	D	F	N	H	V	I	F	V	F	S	G	F	L
WP_125490059.1	S.sp.WAC04229(2)	-	-	-	-	-	-	-	-	-	-	-	-	-	-	-	-	-	-	-	M	S	K	A	P	A	R	K	M	F	N	G	I	E	A	S	G	P	F	P	V	E	Y	R	F	S	H	A	K
WP_049163399.1	B.megaterium	S	S	G	K	D	S	V	E	V	V	T	E	F	R	L	A	N	Y	K	I	A	A	R	D	Q	G	P	F	E	L	E	S	H	Y	Q	S	M	N	G	V	K	Y	H	F	V	P	A	A
WP_079287210.1	C.baratii	G	V	V	K	D	N	E	E	-	-	-	-	-	-	I	E	L	L	S	F	N	K	Q	D	K	E	R	Y	R	G	E	M	V	Y	S	S	T	C	N	I	R	Y	I	F	E	K	S	-
ATI50372.1	B.cereus(2)	S	G	-	-	S	N	V	E	C	I	T	E	F	R	L	K	D	F	K	L	G	R	D	D	L	L	P	Y	N	L	E	K	T	F	K	S	T	R	N	L	R	Y	H	F	E	E	A	K
EEH96767.2	C.sp.7 2 43FAA	K	G	-	-	K	N	A	K	F	V	T	Q	I	I	V	Y	T	Q	K	E	K	E	Y	Q	I	D	I	I	N	N	E	K	I	Y	F	N	K	E	N	I	K	Y	L	L	E	K	D	S
HCH41139.1 TPA	A.obesi	-	-	-	-	-	-	-	-	-	-	-	-	-	-	-	-	-	-	-	-	-	M	E	N	W	S	R	K	L	K	K	V	I	W	I	L	L	I	K	I	K	E	K	N	F	K	G	G
WP_130449962.1	Z.halotolerans	K	A	R	C	A	R	V	A	S	R	F	A	V	R	G	D	F	N	Y	A	D	L	A	L	V	E	G	K	N	Q	W	R	R	A	G	G	E	P	Q	L	N	Y	L	L	D	L	Q	E
WP_112166557.1	R.inusitata(2)	-	-	-	-	-	-	-	-	-	-	-	-	-	-	-	-	-	-	-	-	-	-	-	-	-	M	S	K	I	E	N	K	H	Y	F	K	D	Y	H	V	Q	Y	V	F	S	P	A	K
WP_102692997.1	R.pycnus	-	-	-	-	-	-	-	-	-	-	-	-	-	-	-	-	-	-	-	-	M	F	K	-	-	-	-	-	-	G	E	K	V	F	E	S	E	K	S	I	K	Y	L	F	-	-	Q	K
WP_088272768.1	B.sonorensis	-	-	-	-	-	-	-	-	-	-	-	-	-	-	-	-	-	-	-	-	M	I	K	-	-	-	-	-	-	G	E	S	V	F	K	G	E	T	E	V	K	Y	L	F	-	-	Q	K
WP_005344757.1	A.veronii	-	-	-	-	-	-	-	-	-	-	-	-	-	-	-	-	-	-	-	-	M	Y	E	L	T	G	N	I	I	K	S	I	P	E	N	I	F	N	G	V	R	F	I	H	R	-	-	-
HAT06898.1	A.salmonicida	-	-	-	-	-	-	-	-	-	-	-	-	-	-	-	-	-	-	-	-	M	H	E	L	T	G	N	V	I	K	S	I	P	E	R	K	F	N	G	V	R	Y	I	H	R	-	-	-
PAE30393.1	P.sp.7884-2	-	-	-	-	-	-	-	-	-	-	-	-	-	-	-	-	-	-	-	M	L	L	K	-	-	-	-	-	-	D	E	K	I	F	K	G	E	K	E	V	K	Y	L	F	-	-	Q	K
WP_098438778.1	B.sp.es.034	-	-	-	-	-	-	-	-	-	-	-	-	-	-	-	-	-	-	-	-	-	-	-	-	-	M	F	K	F	T	E	Q	V	Y	N	S	N	L	P	I	K	Y	V	F	E	E	G	-
WP_148994157.1	B.aquimaris	-	-	-	-	-	M	T	N	A	T	G	E	I	N	T	G	E	N	I	E	V	I	K	K	P	K	K	I	K	E	E	A	I	Y	Y	G	E	K	E	I	K	Y	V	F	-	-	K	K
WP_071649211.1	V.halodenitrificans	M	K	Q	Q	I	K	K	A	L	K	P	A	K	S	Y	I	T	R	K	Y	M	E	K	V	L	K	S	E	K	E	F	K	I	N	A	E	A	S	R	I	K	Y	L	F	Q	S	N	-
WP_098523022.1	B.cereus	-	-	-	-	-	-	-	-	-	-	-	-	-	-	-	-	-	-	-	-	M	V	K	V	-	-	-	-	-	K	E	Q	I	F	K	A	E	R	D	V	K	Y	I	F	-	-	E	R
WP_006637892.1	B.subtilis	-	-	-	-	-	-	-	-	-	-	-	-	-	-	-	-	-	-	-	-	M	I	K	-	-	-	-	-	-	G	E	A	V	F	K	G	E	T	E	V	K	Y	L	F	-	-	Q	K
SHP75238.1	M.abscessus	-	-	-	-	-	-	-	-	-	-	-	-	-	-	-	-	-	-	-	-	M	F	K	-	-	-	-	-	-	G	E	K	V	F	E	D	E	W	P	V	K	Y	L	F	-	-	Q	K
WP_111928353.1	C.tertium	N	K	T	F	K	F	R	D	D	V	N	Q	E	I	I	R	M	I	N	K	N	I	N	S	K	K	-	F	H	G	E	K	I	F	S	S	I	H	P	I	K	Y	Y	F	E	K	A	-
WP_142690561.1	C.perfringens	N	K	T	F	K	F	R	D	D	V	N	Q	E	I	I	R	M	I	N	K	N	I	N	R	K	K	-	F	D	G	E	K	I	F	S	S	I	H	P	I	K	Y	Y	F	E	K	A	-
WP_008680682.1	Clostridium	K	R	E	I	E	F	E	E	N	L	L	K	D	I	N	N	I	I	K	D	F	K	T	T	K	K	G	F	N	N	E	K	I	H	N	S	N	L	G	I	R	Y	Y	F	K	K	A	-
WP_139153786.1	E.hormaechei	-	-	-	-	-	-	-	-	-	-	-	-	-	-	-	-	-	-	-	-	-	-	-	-	-	M	N	S	F	L	H	Q	A	S	F	A	T	G	-	-	Y	W	Y	Y	D	R	H	R
WP_125490059.1	S.sp.WAC04229	-	-	-	-	-	-	-	-	-	-	-	-	-	-	-	-	-	-	-	M	S	K	A	P	A	R	K	M	F	N	G	I	E	A	S	G	P	F	P	V	E	Y	R	F	S	H	A	K
HCH41139.1	A.l.obesi	-	-	-	-	-	-	-	-	-	-	-	-	-	-	-	-	-	-	-	-	-	M	E	N	W	S	R	K	L	K	K	V	I	W	I	L	L	I	K	I	K	E	K	N	F	K	G	G
WP_112166557.1	R.inusitata	-	-	-	-	-	-	-	-	-	-	-	-	-	-	-	-	-	-	-	-	-	-	-	-	-	M	S	K	I	E	N	K	H	Y	F	K	D	Y	H	V	Q	Y	V	F	S	P	A	K
																												Y79
CAM07515.1	N. meningitidis (CsaC)	K	D	F	L	S	S	N	Y	T	F	L	A	F	L	D	T	K	Y	P	E	D	D	A	R	G	T	Y	Y	I	T	N	E	L	D	N	-	-	G	Y	L	Q	T	I	H	C	I	I	Q
WP_081578064.1	A.suis	N	A	L	N	D	C	P	C	D	I	I	W	I	N	D	E	F	E	K	-	-	-	-	M	Y	T	Y	Y	M	C	I	N	M	D	F	K	-	-	V	E	E	A	I	T	E	F	I	Y
WP_125490059.1	S.sp.WAC04229(2)	G	V	F	D	N	V	R	A	N	I	L	W	I	R	D	R	F	D	G	-	-	-	-	M	N	A	Y	Y	L	C	R	N	M	D	F	G	-	-	L	A	D	S	V	Q	T	L	I	A
WP_049163399.1	B.megaterium	K	T	L	D	E	V	G	A	N	K	L	F	I	L	D	D	F	G	E	-	-	-	-	Q	G	S	Y	Y	L	G	K	N	R	N	H	-	-	V	I	E	T	S	V	S	S	L	I	Q
WP_079287210.1	C.baratii	N	T	L	K	C	I	D	C	N	K	V	F	I	L	D	D	Y	G	T	-	-	-	-	K	G	T	Y	Y	I	G	L	D	G	K	F	-	-	D	I	E	T	S	V	I	S	L	I	T
ATI50372.1	B.cereus(2)	S	S	L	K	D	V	D	V	N	K	L	F	I	L	D	D	F	G	D	-	-	-	-	Q	G	A	Y	Y	L	G	N	K	R	D	H	-	-	A	I	E	T	A	V	S	S	L	I	Q
EEH96767.2	C.sp.7 2 43FAA	N	T	L	N	E	C	K	I	N	K	L	F	I	L	D	E	F	D	I	-	-	-	-	Q	G	S	Y	Y	L	G	K	N	R	G	L	-	-	E	I	E	D	T	V	I	S	L	I	M
HCH41139.1 TPA	A.obesi	K	T	L	N	P	F	K	V	D	A	L	Y	I	K	D	T	W	G	Y	-	-	-	-	R	G	S	Y	Y	L	M	D	H	G	N	C	-	-	R	P	Y	D	S	V	L	N	L	I	Y
WP_130449962.1	Z.halotolerans	S	S	L	Q	D	L	P	V	N	V	L	Y	I	L	D	D	F	G	D	-	-	-	-	Q	G	C	Y	Y	L	S	D	H	G	S	R	-	-	A	I	A	H	S	V	Q	A	L	I	G
WP_112166557.1	R.inusitata(2)	A	T	L	D	G	C	R	S	N	I	L	W	I	K	D	E	F	K	G	-	-	-	-	G	N	T	Y	Y	L	C	V	N	Q	D	F	T	-	-	I	E	E	A	V	I	D	L	I	N
WP_102692997.1	R.pycnus	R	T	L	S	E	F	D	C	N	K	L	F	I	L	D	D	F	G	S	-	-	-	-	R	A	S	Y	Y	L	C	E	K	K	D	F	-	-	A	I	E	R	S	V	I	S	L	I	N
WP_088272768.1	B.sonorensis	R	A	L	E	G	Y	D	C	N	K	L	Y	I	L	D	D	F	G	C	-	-	-	-	R	A	S	Y	Y	L	C	E	N	R	D	F	-	-	Y	I	E	R	S	V	I	S	L	I	E
WP_005344757.1	A.veronii	N	N	-	V	S	S	Q	N	A	L	L	S	F	L	D	S	D	L	P	E	K	D	P	R	G	T	Y	Y	L	D	F	I	S	D	D	M	L	S	Y	I	K	N	I	G	R	V	I	E
HAT06898.1	A.salmonicida	N	N	-	I	S	S	Q	N	A	L	L	S	F	L	D	S	D	L	P	Q	S	D	P	R	G	T	Y	Y	L	D	F	V	G	D	Q	L	L	T	Y	I	S	N	I	G	K	I	I	N
PAE30393.1	P.sp.7884-2	R	T	L	D	E	F	D	C	N	K	L	Y	I	L	D	D	F	G	A	-	-	-	-	R	A	T	Y	Y	L	C	E	N	K	E	Y	-	-	T	I	E	R	S	V	A	R	L	I	N
WP_098438778.1	B.sp.es.034	K	T	L	R	N	F	D	C	N	K	L	F	I	L	D	N	Y	G	P	-	-	-	-	R	G	S	Y	Y	L	G	N	E	M	N	Y	-	-	E	V	E	T	S	V	Q	S	L	I	S
WP_148994157.1	B.aquimaris	R	T	I	M	D	I	E	V	N	Q	L	F	I	L	D	D	H	G	M	-	-	-	-	I	G	C	Y	Y	L	G	E	N	K	D	F	-	-	A	V	E	R	S	I	A	G	L	I	D
WP_071649211.1	V.halodenitrificans	L	T	F	R	N	L	N	C	N	K	L	F	I	L	D	D	F	G	N	D	-	-	P	R	G	T	Y	Y	L	G	T	N	E	N	W	-	-	F	L	V	D	E	L	T	N	L	I	S
WP_098523022.1	B.cereus	K	T	L	N	E	I	D	C	N	K	L	F	I	L	D	D	F	G	C	-	-	-	-	R	A	S	Y	Y	L	C	E	N	K	D	Y	-	-	G	I	E	R	A	V	I	G	L	I	R
WP_006637892.1	B.subtilis	R	A	L	E	G	Y	D	C	N	K	L	Y	I	L	D	D	F	G	C	-	-	-	-	R	A	S	Y	Y	L	C	E	N	R	D	F	-	-	Y	I	E	R	S	V	I	S	L	I	K
SHP75238.1	M.abscessus	R	T	L	E	E	F	D	C	N	K	L	F	I	L	D	D	F	G	C	-	-	-	-	R	A	T	Y	Y	M	C	K	K	R	D	F	-	-	T	I	E	R	S	V	I	N	L	I	N
WP_111928353.1	C.tertium	S	T	L	K	T	C	D	C	N	K	L	F	I	L	D	D	F	G	S	-	-	-	-	K	G	T	Y	Y	L	G	L	K	G	D	F	-	-	N	I	E	T	S	V	M	A	L	I	S
WP_142690561.1	C.perfringens	S	T	L	K	T	C	D	C	N	K	L	F	I	L	D	D	F	G	S	-	-	-	-	K	G	T	Y	Y	L	G	L	K	G	D	F	-	-	N	I	E	T	S	V	M	A	L	I	S
WP_008680682.1	Clostridium	N	T	L	S	T	Y	D	C	N	K	L	Y	I	L	D	N	Y	G	S	-	-	-	-	K	G	T	Y	Y	L	G	L	N	G	S	L	-	-	N	I	E	T	A	V	M	S	L	I	C
WP_139153786.1	E.hormaechei	A	Q	L	F	S	C	R	S	N	I	L	W	I	S	D	D	F	E	N	-	-	-	-	E	C	A	Y	Y	I	S	K	D	S	K	L	S	-	-	L	E	N	S	V	L	A	L	I	Q
WP_125490059.1	S.sp.WAC04229	G	V	F	D	N	V	R	A	N	I	L	W	I	R	D	R	F	D	G	-	-	-	-	M	N	A	Y	Y	L	C	R	N	M	D	F	G	-	-	L	A	D	S	V	Q	T	L	I	A
HCH41139.1	A.l.obesi	K	T	L	N	P	F	K	V	D	A	L	Y	I	K	D	T	W	G	Y	-	-	-	-	R	G	S	Y	Y	L	M	D	H	G	N	C	-	-	R	P	Y	D	S	V	L	N	L	I	Y
WP_112166557.1	R.inusitata	A	T	L	D	G	C	R	S	N	I	L	W	I	K	D	E	F	K	G	-	-	-	-	G	N	T	Y	Y	L	C	V	N	Q	D	F	T	-	-	I	E	E	A	V	I	D	L	I	N
												Q138
CAM07515.1	N. meningitidis (CsaC)	N	Y	P	N	I	I	I	N	A	P	Q	A	K	L	A	D	Y	I	K	T	R	S	-	-	-	-	-	-	-	-	K	T	I	L	S	Y	M	L	G	T	S	K	R	F	Q	D	I	N
WP_081578064.1	A.suis	N	F	S	N	I	V	V	S	V	P	Q	M	K	I	G	S	Y	I	E	N	N	W	K	-	-	-	-	-	-	-	Q	V	A	S	H	M	M	G	K	N	Y	T	I	V	D	K	N	-
WP_125490059.1	S.sp.WAC04229(2)	G	Y	R	N	I	V	A	I	V	P	Q	F	L	V	G	D	A	L	E	R	R	H	P	-	-	-	-	-	-	-	K	V	S	A	Y	M	L	G	E	G	A	P	A	H	N	A	R	-
WP_049163399.1	B.megaterium	H	F	G	Q	V	I	A	G	A	P	Q	S	K	L	G	D	F	L	I	D	Q	A	-	-	-	-	-	-	E	H	V	N	I	A	E	Y	I	S	G	S	D	N	-	V	N	K	E	-
WP_079287210.1	C.baratii	N	F	G	E	I	I	V	G	S	P	Q	Y	K	I	G	T	Y	L	C	D	L	S	I	-	-	-	-	-	K	D	Y	A	N	E	I	F	G	S	-	Y	S	I	S	N	R	V	K	-
ATI50372.1	B.cereus(2)	Y	F	G	N	V	I	A	G	A	P	Q	S	K	L	G	H	F	L	I	N	Q	A	-	-	-	-	-	-	N	H	K	N	I	A	R	Y	I	A	G	G	D	E	E	S	D	C	F	-
EEH96767.2	C.sp.7 2 43FAA	N	L	G	S	V	I	V	G	A	P	Q	S	K	L	G	D	F	L	I	D	Q	A	-	-	-	-	-	-	K	H	L	E	I	A	K	F	V	S	G	G	I	G	N	E	D	K	E	-
HCH41139.1 TPA	A.obesi	G	A	Y	E	I	L	S	G	A	C	Q	Y	H	I	G	T	Y	V	A	K	F	P	-	-	-	-	-	-	-	E	V	Y	R	G	M	L	G	S	-	I	P	Q	A	E	G	I	Q	-
WP_130449962.1	Z.halotolerans	A	G	G	G	I	V	V	G	A	P	Q	T	R	I	G	S	F	L	E	K	P	-	-	-	-	-	-	-	-	H	P	N	V	L	K	F	M	T	G	G	T	G	Q	V	A	V	A	-
WP_112166557.1	R.inusitata(2)	N	F	S	N	I	L	T	S	C	P	Q	I	K	I	G	S	Y	L	K	N	N	W	P	-	-	-	-	-	-	-	S	K	V	E	H	I	F	G	K	H	S	T	N	E	T	V	D	-
WP_102692997.1	R.pycnus	G	F	D	H	I	I	A	A	S	P	Q	Y	Y	L	G	D	Y	L	L	D	Q	T	-	-	-	-	-	-	N	S	Q	D	V	T	L	F	M	S	G	V	S	A	D	E	D	H	R	-
WP_088272768.1	B.sonorensis	D	F	D	S	V	I	S	G	S	P	Q	Y	F	L	G	D	Y	L	F	N	S	D	-	-	-	-	-	-	S	L	T	D	V	S	R	F	I	A	G	G	S	D	I	K	D	K	E	-
WP_005344757.1	A.veronii	G	Y	D	N	V	I	V	N	A	P	Q	F	R	I	G	S	Y	V	K	R	R	S	-	-	-	-	-	-	-	-	I	D	V	L	N	L	M	L	S	K	Y	D	M	Y	-	-	-	-
HAT06898.1	A.salmonicida	G	Y	D	N	V	I	V	N	A	P	Q	F	R	I	G	S	Y	V	K	R	R	S	-	-	-	-	-	-	-	-	I	D	I	L	N	F	M	L	S	K	H	D	M	Y	-	-	-	-
PAE30393.1	P.sp.7884-2	G	F	Q	H	I	V	V	A	S	P	Q	Y	Y	L	G	D	Y	L	L	E	Q	T	-	-	-	-	-	-	N	S	Q	S	V	V	K	F	M	A	G	N	T	T	Q	S	D	H	K	-
WP_098438778.1	B.sp.es.034	N	Y	G	H	V	I	T	G	A	P	Q	T	K	I	A	D	Y	V	R	K	F	A	K	-	-	-	-	-	-	E	T	A	D	Y	I	L	G	I	-	E	P	T	A	Y	E	V	S	-
WP_148994157.1	B.aquimaris	N	Y	G	H	V	I	S	A	S	P	Q	T	K	L	G	S	Y	L	I	R	Q	N	I	-	-	-	-	-	A	N	A	Y	I	A	Q	Y	I	S	G	G	V	R	E	Q	N	K	V	-
WP_071649211.1	V.halodenitrificans	N	Y	G	N	V	I	A	G	E	P	Q	I	M	V	G	D	Y	L	S	A	T	Q	H	L	G	V	F	N	N	H	E	K	A	C	H	E	I	M	G	E	H	S	Q	E	K	R	D	-
WP_098523022.1	B.cereus	G	F	N	H	I	I	V	G	S	P	Q	T	L	L	G	D	Y	L	L	R	S	S	Q	-	-	-	-	-	S	T	K	D	V	A	K	F	I	A	G	G	I	S	V	P	D	K	K	-
WP_006637892.1	B.subtilis	G	F	D	S	I	I	A	G	S	P	Q	Y	L	L	G	D	Y	L	F	N	G	S	-	-	-	-	-	-	S	L	A	D	V	S	G	F	I	S	G	G	S	D	T	Q	D	K	D	-
SHP75238.1	M.abscessus	G	F	S	N	I	I	A	A	S	P	Q	Y	L	I	G	D	Y	L	L	K	Q	T	-	-	-	-	-	-	N	S	H	N	I	V	D	Y	M	S	G	S	S	E	E	E	D	L	L	-
WP_111928353.1	C.tertium	N	F	G	N	I	I	A	G	A	P	Q	Y	K	I	G	T	Y	L	S	D	L	S	I	-	-	-	-	-	S	D	Y	A	L	E	I	F	G	E	-	I	S	D	C	N	R	I	K	-
WP_142690561.1	C.perfringens	N	F	G	D	V	I	A	G	A	P	Q	Y	K	I	G	T	Y	L	S	D	L	S	I	-	-	-	-	-	S	D	Y	A	L	E	I	F	G	E	-	I	S	D	C	N	R	I	K	-
WP_008680682.1	Clostridium	N	F	G	N	I	I	I	G	A	P	Q	Y	K	I	G	T	Y	L	C	D	L	S	I	-	-	-	-	-	K	T	Y	A	D	E	I	F	G	D	-	R	S	I	A	N	R	I	K	-
WP_139153786.1	E.hormaechei	N	F	K	N	I	I	A	S	C	P	Q	L	H	I	G	S	Y	V	S	R	H	W	P	-	-	-	-	-	-	-	N	V	A	N	N	M	M	G	N	N	Y	D	Q	G	D	I	N	-
WP_125490059.1	S.sp.WAC04229	G	Y	R	N	I	V	A	I	V	P	Q	F	L	V	G	D	A	L	E	R	R	H	P	-	-	-	-	-	-	-	K	V	S	A	Y	M	L	G	E	G	A	P	A	H	N	A	R	-
HCH41139.1	A.l.obesi	G	A	Y	E	I	L	S	G	A	C	Q	Y	H	I	G	T	Y	V	A	K	F	P	-	-	-	-	-	-	-	E	V	Y	R	G	M	L	G	S	-	I	P	Q	A	E	G	I	Q	-
WP_112166557.1	R.inusitata	N	F	S	N	I	L	T	S	C	P	Q	I	K	I	G	S	Y	L	K	N	N	W	P	-	-	-	-	-	-	-	S	K	V	E	H	I	F	G	K	H	S	T	N	E	T	V	D	-
		D198																																H228
CAM07515.1	N. meningitidis (CsaC)	D	S	Y	H	L	N	E	L	E	I	L	K	N	E	F	N	I	K	A	-	I	T	I	K	T	K	L	I	S	-	G	G	H	D	N	E	A	I	A	H	Y	R	E	Y	F	K	T	I
WP_081578064.1	A.suis	D	V	Q	Y	S	T	E	I	V	P	Y	L	S	F	F	Q	K	Y	T	N	F	N	L	L	K	T	H	S	A	F	V	R	E	H	N	Q	V	T	S	H	H	V	P	L	L	L	S	I
WP_125490059.1	S.sp.WAC04229(2)	D	E	H	Y	A	V	Q	V	E	P	F	L	G	M	F	Q	G	Y	D	N	F	N	F	L	Y	S	E	S	P	T	I	T	G	H	A	T	V	T	R	R	N	V	P	A	L	V	G	L
WP_049163399.1	B.megaterium	D	Y	H	H	K	S	H	V	L	P	L	Y	H	Q	L	K	D	R	G	-	Y	K	V	T	L	D	L	E	D	-	R	A	N	H	K	D	L	K	G	Y	F	P	L	Y	L	G	R	T
WP_079287210.1	C.baratii	D	H	Q	Y	K	R	V	F	K	E	F	E	D	E	A	E	I	L	K	-	L	K	L	N	E	K	L	I	D	-	I	S	S	H	D	E	I	S	K	K	F	P	E	Y	L	L	E	N
ATI50372.1	B.cereus(2)	D	H	H	Y	L	N	H	V	M	P	L	Y	E	V	L	V	E	N	G	-	Y	E	V	Q	L	E	I	E	E	-	D	L	T	H	A	D	L	K	V	H	F	P	L	Y	L	Q	N	K
EEH96767.2	C.sp.7 2 43FAA	D	Y	H	Y	E	H	H	I	L	P	L	V	S	Y	F	D	Q	L	G	-	I	V	Y	N	L	D	I	A	N	-	Y	E	G	H	K	K	L	K	Q	Y	F	P	K	Y	L	L	G	E
HCH41139.1 TPA	A.obesi	E	H	T	Y	E	D	E	I	I	D	L	R	R	T	I	I	N	A	G	-	Y	P	Y	N	E	T	I	C	D	-	F	K	E	H	G	D	V	G	K	E	F	S	K	F	L	A	T	Y
WP_130449962.1	Z.halotolerans	D	H	H	Y	R	N	H	V	L	P	W	V	R	H	A	E	E	A	G	-	H	T	I	G	L	E	V	V	P	-	G	T	P	H	S	D	V	G	P	V	F	K	N	F	L	R	S	K
WP_112166557.1	R.inusitata(2)	D	E	Q	Y	P	D	Q	I	K	P	F	L	S	Y	Y	I	K	C	N	N	F	N	I	I	D	T	N	S	T	L	A	W	Q	H	N	K	I	T	K	Y	N	I	P	I	I	L	S	I
WP_102692997.1	R.pycnus	E	P	H	Y	E	N	H	V	K	P	L	L	A	K	L	D	E	V	H	-	I	N	Y	E	L	N	L	G	N	-	Y	H	K	H	S	D	V	G	K	F	F	P	T	L	L	K	N	T
WP_088272768.1	B.sonorensis	E	Y	H	Y	N	H	H	L	K	P	L	I	K	E	L	N	K	K	G	-	I	Q	Y	D	L	D	L	G	D	-	Y	S	E	H	A	D	V	A	K	H	F	P	E	Y	L	K	R	M
WP_005344757.1	A.veronii	D	L	Y	H	L	K	E	V	E	M	Y	E	S	A	F	V	A	K	K	-	I	L	Y	N	K	I	V	F	S	-	G	G	H	D	D	V	S	I	I	N	Y	R	E	I	I	T	K	A
HAT06898.1	A.salmonicida	D	L	Y	H	L	K	E	V	E	M	Y	E	S	I	F	I	S	K	K	-	I	L	Y	N	K	I	V	F	S	-	G	G	H	D	D	M	S	I	V	N	Y	R	E	T	I	T	K	I
PAE30393.1	P.sp.7884-2	E	Y	H	Y	P	M	H	V	K	P	L	L	E	E	L	K	S	N	G	-	I	Q	Y	E	L	D	L	A	D	-	Y	N	N	H	N	Q	V	I	Y	Y	Y	P	E	I	L	K	N	K
WP_098438778.1	B.sp.es.034	D	I	Q	Y	K	H	H	I	V	P	L	V	N	T	F	H	D	K	E	-	K	T	I	D	L	T	I	D	N	T	I	M	S	H	N	E	I	A	V	S	F	P	A	F	L	L	N	K
WP_148994157.1	B.aquimaris	E	M	H	Y	T	E	H	V	I	P	L	Q	R	A	L	M	D	K	G	-	V	R	I	E	V	D	L	E	N	-	Y	S	N	H	N	D	V	L	K	Y	Y	P	E	Y	L	R	K	T
WP_071649211.1	V.halodenitrificans	D	Y	Y	L	N	A	H	I	K	Y	L	T	T	F	L	D	K	K	S	-	I	P	Y	N	L	K	L	G	D	-	F	N	E	H	S	Q	I	G	K	H	Y	P	K	L	V	Y	N	H
WP_098523022.1	B.cereus	E	Y	H	Y	N	V	H	V	K	P	L	L	R	V	F	K	E	K	N	-	I	S	C	K	L	D	L	G	N	-	Y	S	K	H	S	D	L	I	H	F	F	P	E	F	L	R	G	K
WP_006637892.1	B.subtilis	E	Y	H	Y	N	H	H	V	K	P	L	I	E	E	L	N	K	K	G	-	I	Q	Y	V	L	D	L	G	D	-	Y	A	N	H	A	D	V	A	K	Y	F	P	E	Y	L	K	Q	T
SHP75238.1	M.abscessus	E	P	H	Y	K	N	H	V	L	P	L	L	K	K	L	E	E	T	S	-	I	H	Y	D	L	D	L	G	E	-	Y	S	K	H	S	D	V	A	K	F	F	P	E	L	L	K	Q	K
WP_111928353.1	C.tertium	D	N	Q	Y	K	K	V	L	K	E	F	E	F	V	S	R	E	L	N	-	I	K	L	N	I	D	K	C	E	-	I	N	N	H	G	E	I	S	R	E	F	P	K	F	L	Y	D	K
WP_142690561.1	C.perfringens	D	N	Q	Y	K	K	V	L	K	E	F	E	F	V	S	R	E	L	N	-	I	K	L	N	I	D	K	C	K	-	I	N	N	H	G	E	I	S	R	E	F	P	K	F	L	Y	D	K
WP_008680682.1	Clostridium	D	N	Q	Y	D	R	V	L	K	S	F	E	Y	V	S	E	E	L	K	-	L	N	L	T	I	D	K	C	E	-	I	T	H	H	N	D	I	A	K	E	F	P	N	Y	L	E	S	K
WP_139153786.1	E.hormaechei	D	E	Q	Y	S	T	E	I	A	P	Y	I	N	D	F	N	E	H	Q	N	F	N	F	V	I	T	K	S	H	L	A	W	Q	H	N	K	V	T	R	Y	N	L	P	I	I	L	S	I
WP_125490059.1	S.sp.WAC04229	D	E	H	Y	A	V	Q	V	E	P	F	L	G	M	F	Q	G	Y	D	N	F	N	F	L	Y	S	E	S	P	T	I	T	G	H	A	T	V	T	R	R	N	V	P	A	L	V	G	L
HCH41139.1	A.l.obesi	E	H	T	Y	E	D	E	I	I	D	L	R	R	T	I	I	N	A	G	-	Y	P	Y	N	E	T	I	C	D	-	F	K	E	H	G	D	V	G	K	E	F	S	K	F	L	A	T	Y
WP_112166557.1	R.inusitata	D	E	Q	Y	P	D	Q	I	K	P	F	L	S	Y	Y	I	K	C	N	N	F	N	I	I	D	T	N	S	T	L	A	W	Q	H	N	K	I	T	K	Y	N	I	P	I	I	L	S	I
CAM07515.1	N. meningitidis (CsaC)	-	-	-	-	-	-	-	-	-	-	-	-	-	-	-	-	-	-	-	-	-	-	-	-	-	-	-	-	-	-	-	-	-	-	-	-	-	-	-	-	-	-	-	-	-	-	-	-
WP_081578064.1	A.suis	D	K	N	P	T	N	E	M	V	I	D	L	R	V	A	K	I	I	N	S	H	L	F	L	E	G	V	S	F	L	Q	G	N	D	L	I	E	Y	S	D	V	N	Y	Y	L	V	L	K
WP_125490059.1	S.sp.WAC04229(2)	L	S	A	T	S	K	V	Q	G	A	D	A	F	A	P	P	V	V	T	A	P	D	Y	N	-	G	E	A	P	A	T	G	L	R	F	A	G	T	A	R	G	A	V	R	V	S	M	W
WP_049163399.1	B.megaterium	-	-	-	-	-	-	-	-	-	-	-	-	-	-	-	-	S	Y	F	I	A	R	C	D	T	E	G	H	G	N	L	E	Y	A	Y	Y	I	Y	K	D	D	K	I	V	H	K	T	S
WP_079287210.1	C.baratii	-	-	-	-	-	-	-	-	-	-	-	-	-	-	-	-	-	-	-	-	-	-	-	-	-	-	-	-	-	-	-	-	-	-	-	-	-	-	-	-	-	-	-	-	-	-	-	-
ATI50372.1	B.cereus(2)	-	-	-	-	-	-	-	-	-	-	-	-	-	-	E	G	S	N	I	I	L	T	C	D	A	T	G	S	-	N	I	H	Y	A	Y	Y	V	Y	K	D	G	H	T	I	D	K	F	M
EEH96767.2	C.sp.7 2 43FAA	-	-	-	-	-	-	-	-	-	-	-	-	-	-	I	K	N	N	K	V	L	I	D	I	L	N	A	D	S	D	S	K	F	A	Y	Y	L	F	N	E	M	E	C	I	E	K	T	Q
HCH41139.1 TPA	A.obesi	-	-	-	-	-	-	-	-	-	-	-	-	-	-	-	-	-	-	-	-	-	-	-	-	-	-	-	-	-	-	-	-	-	-	-	-	-	-	-	-	-	-	-	-	-	-	-	-
WP_130449962.1	Z.halotolerans	A	Q	P	S	G	A	A	P	W	I	N	L	S	V	A	A	G	S	S	T	L	R	L	S	V	S	G	A	E	E	L	Q	V	S	L	K	L	Y	R	A	N	E	V	V	D	T	I	E
WP_112166557.1	R.inusitata(2)	T	L	Q	S	R	K	E	V	V	A	K	I	N	K	V	K	L	D	S	S	I	F	H	L	D	G	I	G	L	I	K	G	Y	E	C	N	S	Y	E	K	I	K	H	K	V	I	F	S
WP_102692997.1	R.pycnus	-	-	-	-	-	-	-	-	-	-	-	-	-	-	-	-	-	-	-	-	-	-	E	V	I	T	D	S	E	K	N	N	I	A	W	Y	V	Y	R	D	N	E	R	I	D	M	K	N
WP_088272768.1	B.sonorensis	-	-	-	-	-	-	-	-	-	-	-	-	-	-	-	-	-	-	-	-	-	-	H	A	H	S	S	D	P	E	S	T	F	A	W	Y	L	Y	K	D	G	K	T	I	E	K	R	M
WP_005344757.1	A.veronii	-	-	-	-	-	-	-	-	-	-	-	-	-	-	-	-	-	-	-	-	-	-	-	-	-	-	-	-	-	-	-	-	-	-	-	-	-	-	-	-	-	-	-	-	-	-	-	-
HAT06898.1	A.salmonicida	-	-	-	-	-	-	-	-	-	-	-	-	-	-	-	-	-	-	-	-	-	-	-	-	-	-	-	-	-	-	-	-	-	-	-	-	-	-	-	-	-	-	-	-	-	-	-	-
PAE30393.1	P.sp.7884-2	-	-	-	-	-	-	-	-	-	-	-	-	-	-	-	-	-	-	-	-	-	-	K	A	E	T	T	N	N	E	D	S	I	A	W	Y	V	F	K	D	N	K	K	I	Q	E	V	K
WP_098438778.1	B.sp.es.034	T	R	N	L	E	T	S	L	V	I	T	G	S	E	G	S	Y	Y	E	T	P	F	K	D	E	L	D	I	K	M	S	D	L	K	N	I	G	S	G	K	P	E	V	V	S	I	D	L
WP_148994157.1	B.aquimaris	-	-	-	-	-	-	-	-	-	-	-	-	-	-	-	-	-	-	-	-	-	-	-	-	-	-	-	-	-	-	-	-	-	-	-	-	-	-	-	-	-	-	-	-	-	-	-	-
WP_071649211.1	V.halodenitrificans	-	-	-	-	-	-	-	-	-	-	-	-	-	-	-	-	-	-	-	-	-	-	-	-	-	-	-	-	-	-	-	-	-	-	-	-	-	-	-	-	-	-	-	-	-	-	-	-
WP_098523022.1	B.cereus	-	-	-	-	-	-	-	-	-	-	-	-	-	-	-	-	-	-	-	-	-	-	-	-	-	-	-	-	-	-	-	-	-	-	-	-	-	-	-	-	-	-	-	-	-	-	-	-
WP_006637892.1	B.subtilis	-	-	-	-	-	-	-	-	-	-	-	-	-	-	-	-	-	-	-	-	-	-	H	A	H	S	S	D	P	A	S	T	F	A	W	Y	I	Y	K	D	G	K	T	I	E	K	R	M
SHP75238.1	M.abscessus	-	-	-	-	-	-	-	-	-	-	-	-	-	-	-	-	-	-	-	-	-	-	A	I	V	T	D	S	D	S	D	K	V	A	W	Y	L	Y	H	D	S	K	K	I	E	E	A	K
WP_111928353.1	C.tertium	-	-	-	-	-	-	-	-	-	-	-	-	-	-	-	-	-	-	-	-	-	-	-	-	-	-	-	-	-	-	-	-	-	-	-	-	-	-	-	-	-	-	-	-	-	-	-	-
WP_142690561.1	C.perfringens	-	-	-	-	-	-	-	-	-	-	-	-	-	-	-	-	-	-	-	-	-	-	-	-	-	-	-	-	-	-	-	-	-	-	-	-	-	-	-	-	-	-	-	-	-	-	-	-
WP_008680682.1	Clostridium	-	-	-	-	-	-	-	-	-	-	-	-	-	-	-	-	-	-	-	-	-	-	-	-	-	-	-	-	-	-	-	-	-	-	-	-	-	-	-	-	-	-	-	-	-	-	-	-
WP_139153786.1	E.hormaechei	S	Q	R	Q	K	E	V	L	V	S	E	L	S	S	I	S	Y	S	D	G	K	I	Y	P	K	G	V	S	F	I	R	G	F	T	C	E	R	Y	D	Q	I	K	Q	T	L	I	L	F
WP_125490059.1	S.sp.WAC04229	L	S	A	T	S	K	V	Q	G	A	D	A	F	A	P	P	V	V	T	A	P	D	Y	N	-	G	E	A	P	A	T	G	L	R	F	A	G	T	A	R	G	A	V	R	V	S	M	W
HCH41139.1	A.l.obesi	-	-	-	-	-	-	-	-	-	-	-	-	-	-	-	-	-	-	-	-	-	-	-	-	-	-	-	-	-	-	-	-	-	-	-	-	-	-	-	-	-	-	-	-	-	-	-	-
WP_112166557.1	R.inusitata	T	L	Q	S	R	K	E	V	V	A	K	I	N	K	V	K	L	D	S	S	I	F	H	L	D	G	I	G	L	I	K	G	Y	E	C	N	S	Y	E	K	I	K	H	K	V	I	F	S
CAM07515.1	N. meningitidis (CsaC)	-	-	-	-	-	-	-	-	-	-	-	-	-	-	-	-	-	-	-	-	-	-	-	-	-	-	-	-	-	-	-	-	-	-	-	-	-	-	-	-	-	-	-	-	-	-	-	-
WP_081578064.1	A.suis	I	Y	D	K	A	W	F	T	T	Y	Q	Y	K	G	I	D	I	S	V	L	P	K	G	K	Y	Q	L	S	L	G	I	Q	L	S	K	G	-	L	S	K	V	S	V	L	K	D	S	R
WP_125490059.1	S.sp.WAC04229(2)	K	I	F	A	V	D	P	A	G	F	H	S	S	R	V	E	V	P	F	T	V	V	D	R	P	A	P	A	G	P	T	P	P	V	V	D	V	P	V	P	G	Q	Q	V	G	P	S	V
WP_049163399.1	B.megaterium	V	R	D	T	N	S	V	F	I	-	-	-	-	-	-	-	-	-	-	-	-	-	-	-	-	-	-	-	-	-	-	-	-	-	-	-	-	-	-	-	-	-	-	-	-	-	-	-
WP_079287210.1	C.baratii	-	-	-	-	-	-	-	-	-	-	-	-	-	-	-	-	-	-	-	-	-	-	-	-	-	-	-	-	-	-	-	-	-	-	-	-	-	-	-	-	-	-	-	-	-	-	-	-
ATI50372.1	B.cereus(2)	T	K	T	F	K	F	G	K	V	-	-	-	-	-	-	-	-	-	-	-	-	-	-	-	-	-	-	-	-	-	-	-	-	-	-	-	-	-	-	-	-	-	-	-	-	-	-	-
EEH96767.2	C.sp.7 2 43FAA	S	I	Y	T	N	Y	V	D	L	C	N	-	-	-	-	-	-	-	-	-	-	-	-	-	-	-	-	-	-	-	-	-	-	-	-	-	-	-	-	-	-	-	-	-	-	-	-	-
HCH41139.1 TPA	A.obesi	-	-	-	-	-	-	-	-	-	-	-	-	-	-	-	-	-	-	-	-	-	-	-	-	-	-	-	-	-	-	-	-	-	-	-	-	-	-	-	-	-	-	-	-	-	-	-	-
WP_130449962.1	Z.halotolerans	A	V	T	S	S	W	C	E	V	A	-	-	-	-	-	-	-	-	-	-	-	-	-	-	-	-	-	-	-	-	-	-	-	-	-	-	-	-	-	-	-	-	-	-	-	-	-	-
WP_112166557.1	R.inusitata(2)	D	Y	T	A	A	Q	V	T	S	I	G	Q	K	G	I	D	I	S	A	L	S	E	G	V	Y	E	V	K	C	L	I	E	V	N	K	L	S	I	I	E	N	F	E	F	A	N	N	S
WP_102692997.1	R.pycnus	S	V	S	S	E	E	I	E	V	F	-	-	-	-	-	-	-	-	-	-	-	-	-	-	-	-	-	-	-	-	-	-	-	-	-	-	-	-	-	-	-	-	-	-	-	-	-	-
WP_088272768.1	B.sonorensis	T	A	K	S	R	I	I	N	V	K	E	A	P	S	D	-	-	-	-	-	-	-	-	-	-	-	-	-	-	-	-	-	-	-	-	-	-	-	-	-	-	-	-	-	-	-	-	-
WP_005344757.1	A.veronii	-	-	-	-	-	-	-	-	-	-	-	-	-	-	-	-	-	-	-	-	-	-	-	-	-	-	-	-	-	-	-	-	-	-	-	-	-	-	-	-	-	-	-	-	-	-	-	-
HAT06898.1	A.salmonicida	-	-	-	-	-	-	-	-	-	-	-	-	-	-	-	-	-	-	-	-	-	-	-	-	-	-	-	-	-	-	-	-	-	-	-	-	-	-	-	-	-	-	-	-	-	-	-	-
PAE30393.1	P.sp.7884-2	R	L	N	S	E	L	I	E	V	R	A	K	-	-	-	-	-	-	-	-	-	-	-	-	-	-	-	-	-	-	-	-	-	-	-	-	-	-	-	-	-	-	-	-	-	-	-	-
WP_098438778.1	B.sp.es.034	N	N	G	E	I	Q	F	E	I	D	I	E	D	S	Q	D	L	Q	F	A	Y	Y	I	R	K	D	N	K	V	I	D	R	I	K	Y	N	S	S	K	K	F	N	Y	L	I	N	D	T
WP_148994157.1	B.aquimaris	A	-	-	-	-	-	-	-	-	-	-	-	-	-	-	-	-	-	-	-	-	-	-	-	-	-	-	-	-	-	-	-	-	-	-	-	-	-	-	-	-	-	-	-	-	-	-	-
WP_071649211.1	V.halodenitrificans	-	-	-	-	-	-	-	-	-	-	-	-	-	-	-	-	-	-	-	-	-	-	-	-	-	-	-	-	-	-	-	-	-	-	-	-	-	-	-	-	-	-	-	-	-	-	-	-
WP_098523022.1	B.cereus	-	-	-	-	-	-	-	-	-	-	-	-	-	-	-	-	-	-	-	-	-	-	-	-	-	-	-	-	-	-	-	-	-	-	-	-	-	-	-	-	-	-	-	-	-	-	-	-
WP_006637892.1	B.subtilis	T	A	K	S	R	I	I	N	V	K	E	A	P	S	G	-	-	-	-	-	-	-	-	-	-	-	-	-	-	-	-	-	-	-	-	-	-	-	-	-	-	-	-	-	-	-	-	-
SHP75238.1	M.abscessus	S	K	Y	S	K	D	I	I	A	K	-	-	-	-	-	-	-	-	-	-	-	-	-	-	-	-	-	-	-	-	-	-	-	-	-	-	-	-	-	-	-	-	-	-	-	-	-	-
WP_111928353.1	C.tertium	-	-	-	-	-	-	-	-	-	-	-	-	-	-	-	-	-	-	-	-	-	-	-	-	-	-	-	-	-	-	-	-	-	-	-	-	-	-	-	-	-	-	-	-	-	-	-	-
WP_142690561.1	C.perfringens	-	-	-	-	-	-	-	-	-	-	-	-	-	-	-	-	-	-	-	-	-	-	-	-	-	-	-	-	-	-	-	-	-	-	-	-	-	-	-	-	-	-	-	-	-	-	-	-
WP_008680682.1	Clostridium	-	-	-	-	-	-	-	-	-	-	-	-	-	-	-	-	-	-	-	-	-	-	-	-	-	-	-	-	-	-	-	-	-	-	-	-	-	-	-	-	-	-	-	-	-	-	-	-
WP_139153786.1	E.hormaechei	D	A	A	N	L	L	I	-	-	-	-	-	-	-	-	-	-	-	-	-	-	-	-	-	-	-	-	-	-	-	-	-	-	-	-	-	-	-	-	-	-	-	-	-	-	-	-	-
WP_125490059.1	S.sp.WAC04229	K	I	F	A	V	D	P	A	G	F	H	S	S	R	V	E	V	P	F	T	V	V	D	R	P	A	P	A	G	P	T	P	P	V	V	D	V	P	V	P	G	Q	Q	V	G	P	S	V
HCH41139.1	A.l.obesi	-	-	-	-	-	-	-	-	-	-	-	-	-	-	-	-	-	-	-	-	-	-	-	-	-	-	-	-	-	-	-	-	-	-	-	-	-	-	-	-	-	-	-	-	-	-	-	-
WP_112166557.1	R.inusitata	D	Y	T	A	A	Q	V	T	S	I	G	Q	K	G	I	D	I	S	A	L	S	E	G	V	Y	E	V	K	C	L	I	E	V	N	K	L	S	I	I	E	N	F	E	F	A	N	N	S
CAM07515.1	N. meningitidis (CsaC)	-	-	-	-	-	-	-	-	-	-	-	-	-	-	-	-	-	-	-	-	-	-	-	-	-	-	-	-	-	-	-	-	-	-	-	-	-	-	-	-	-	-	-	-	-	-	-	-
WP_081578064.1	A.suis	-	-	-	-	-	-	-	-	-	-	-	-	-	-	-	-	-	-	-	-	-	-	-	-	-	-	-	-	-	-	-	-	-	-	-	-	-	-	-	-	-	-	-	-	-	-	-	-
WP_125490059.1	S.sp.WAC04229(2)	D	G	G	W	G	W	D	P	G	W	A	W	P	E	G	P	H	L	V	E	V	V	A	V	D	A	V	G	G	R	S	A	P	A	T	A	A	F	T	V	M	Y	V	Q	E	P	A	G
WP_049163399.1	B.megaterium	-	-	-	-	-	-	-	-	-	-	-	-	-	-	-	-	-	-	-	-	-	-	-	-	-	-	-	-	-	-	-	-	-	-	-	-	-	-	-	-	-	-	-	-	-	-	-	-
WP_079287210.1	C.baratii	-	-	-	-	-	-	-	-	-	-	-	-	-	-	-	-	-	-	-	-	-	-	-	-	-	-	-	-	-	-	-	-	-	-	-	-	-	-	-	-	-	-	-	-	-	-	-	-
ATI50372.1	B.cereus(2)	-	-	-	-	-	-	-	-	-	-	-	-	-	-	-	-	-	-	-	-	-	-	-	-	-	-	-	-	-	-	-	-	-	-	-	-	-	-	-	-	-	-	-	-	-	-	-	-
EEH96767.2	C.sp.7 2 43FAA	-	-	-	-	-	-	-	-	-	-	-	-	-	-	-	-	-	-	-	-	-	-	-	-	-	-	-	-	-	-	-	-	-	-	-	-	-	-	-	-	-	-	-	-	-	-	-	-
HCH41139.1 TPA	A.obesi	-	-	-	-	-	-	-	-	-	-	-	-	-	-	-	-	-	-	-	-	-	-	-	-	-	-	-	-	-	-	-	-	-	-	-	-	-	-	-	-	-	-	-	-	-	-	-	-
WP_130449962.1	Z.halotolerans	-	-	-	-	-	-	-	-	-	-	-	-	-	-	-	-	-	-	-	-	-	-	-	-	-	-	-	-	-	-	-	-	-	-	-	-	-	-	-	-	-	-	-	-	-	-	-	-
WP_112166557.1	R.inusitata(2)	P	K	V	F	S	V	E	Q	K	W	L	R	D	G	K	L	H	Y	E	G	V	Y	V	I	K	G	V	E	I	N	N	W	G	D	A	G	Y	Y	I	K	F	I	S	D	G	C	T	I
WP_102692997.1	R.pycnus	-	-	-	-	-	-	-	-	-	-	-	-	-	-	-	-	-	-	-	-	-	-	-	-	-	-	-	-	-	-	-	-	-	-	-	-	-	-	-	-	-	-	-	-	-	-	-	-
WP_088272768.1	B.sonorensis	-	-	-	-	-	-	-	-	-	-	-	-	-	-	-	-	-	-	-	-	-	-	-	-	-	-	-	-	-	-	-	-	-	-	-	-	-	-	-	-	-	-	-	-	-	-	-	-
WP_005344757.1	A.veronii	-	-	-	-	-	-	-	-	-	-	-	-	-	-	-	-	-	-	-	-	-	-	-	-	-	-	-	-	-	-	-	-	-	-	-	-	-	-	-	-	-	-	-	-	-	-	-	-
HAT06898.1	A.salmonicida	-	-	-	-	-	-	-	-	-	-	-	-	-	-	-	-	-	-	-	-	-	-	-	-	-	-	-	-	-	-	-	-	-	-	-	-	-	-	-	-	-	-	-	-	-	-	-	-
PAE30393.1	P.sp.7884-2	-	-	-	-	-	-	-	-	-	-	-	-	-	-	-	-	-	-	-	-	-	-	-	-	-	-	-	-	-	-	-	-	-	-	-	-	-	-	-	-	-	-	-	-	-	-	-	-
WP_098438778.1	B.sp.es.034	V	G	V	-	-	-	-	-	-	-	-	-	-	-	-	-	-	-	-	-	-	-	-	-	-	-	-	-	-	-	-	-	-	-	-	-	-	-	-	-	-	-	-	-	-	-	-	-
WP_148994157.1	B.aquimaris	-	-	-	-	-	-	-	-	-	-	-	-	-	-	-	-	-	-	-	-	-	-	-	-	-	-	-	-	-	-	-	-	-	-	-	-	-	-	-	-	-	-	-	-	-	-	-	-
WP_071649211.1	V.halodenitrificans	-	-	-	-	-	-	-	-	-	-	-	-	-	-	-	-	-	-	-	-	-	-	-	-	-	-	-	-	-	-	-	-	-	-	-	-	-	-	-	-	-	-	-	-	-	-	-	-
WP_098523022.1	B.cereus	-	-	-	-	-	-	-	-	-	-	-	-	-	-	-	-	-	-	-	-	-	-	-	-	-	-	-	-	-	-	-	-	-	-	-	-	-	-	-	-	-	-	-	-	-	-	-	-
WP_006637892.1	B.subtilis	-	-	-	-	-	-	-	-	-	-	-	-	-	-	-	-	-	-	-	-	-	-	-	-	-	-	-	-	-	-	-	-	-	-	-	-	-	-	-	-	-	-	-	-	-	-	-	-
SHP75238.1	M.abscessus	-	-	-	-	-	-	-	-	-	-	-	-	-	-	-	-	-	-	-	-	-	-	-	-	-	-	-	-	-	-	-	-	-	-	-	-	-	-	-	-	-	-	-	-	-	-	-	-
WP_111928353.1	C.tertium	-	-	-	-	-	-	-	-	-	-	-	-	-	-	-	-	-	-	-	-	-	-	-	-	-	-	-	-	-	-	-	-	-	-	-	-	-	-	-	-	-	-	-	-	-	-	-	-
WP_142690561.1	C.perfringens	-	-	-	-	-	-	-	-	-	-	-	-	-	-	-	-	-	-	-	-	-	-	-	-	-	-	-	-	-	-	-	-	-	-	-	-	-	-	-	-	-	-	-	-	-	-	-	-
WP_008680682.1	Clostridium	-	-	-	-	-	-	-	-	-	-	-	-	-	-	-	-	-	-	-	-	-	-	-	-	-	-	-	-	-	-	-	-	-	-	-	-	-	-	-	-	-	-	-	-	-	-	-	-
WP_139153786.1	E.hormaechei	-	-	-	-	-	-	-	-	-	-	-	-	-	-	-	-	-	-	-	-	-	-	-	-	-	-	-	-	-	-	-	-	-	-	-	-	-	-	-	-	-	-	-	-	-	-	-	-
WP_125490059.1	S.sp.WAC04229	D	G	G	W	G	W	D	P	G	W	A	W	P	E	G	P	H	L	V	E	V	V	A	V	D	A	V	G	G	R	S	A	P	A	T	A	A	F	T	V	M	Y	V	Q	E	P	A	G
HCH41139.1	A.l.obesi	-	-	-	-	-	-	-	-	-	-	-	-	-	-	-	-	-	-	-	-	-	-	-	-	-	-	-	-	-	-	-	-	-	-	-	-	-	-	-	-	-	-	-	-	-	-	-	-
WP_112166557.1	R.inusitata	P	K	V	F	S	V	E	Q	K	W	L	R	D	G	K	L	H	Y	E	G	V	Y	V	I	K	G	V	E	I	N	N	W	G	D	A	G	Y	Y	I	K	F	I	S	D	G	C	T	I
CAM07515.1	N. meningitidis (CsaC)	-	-	-	-	-	-	-	-	-	-	-	-	-	-	-	-	-	-	-	-	-	-	-	-	-	-	-	-	-	-	-	-	-	-	-	-	-	-	-	-	-	-	-	-	-	[1165]
WP_081578064.1	A.suis	-	-	-	-	-	-	-	-	-	-	-	-	-	-	-	-	-	-	-	-	-	-	-	-	-	-	-	-	-	-	-	-	-	-	-	-	-	-	-	-	-	-	-	-	-	[1165]
WP_125490059.1	S.sp.WAC04229(2)	-	-	-	-	-	-	-	-	-	-	-	-	-	-	-	-	-	-	-	-	-	-	-	-	-	-	-	-	-	-	-	-	-	-	-	-	-	-	-	-	-	-	-	-	-	[1165]
WP_049163399.1	B.megaterium	-	-	-	-	-	-	-	-	-	-	-	-	-	-	-	-	-	-	-	-	-	-	-	-	-	-	-	-	-	-	-	-	-	-	-	-	-	-	-	-	-	-	-	-	-	[1165]
WP_079287210.1	C.baratii	-	-	-	-	-	-	-	-	-	-	-	-	-	-	-	-	-	-	-	-	-	-	-	-	-	-	-	-	-	-	-	-	-	-	-	-	-	-	-	-	-	-	-	-	-	[1165]
ATI50372.1	B.cereus(2)	-	-	-	-	-	-	-	-	-	-	-	-	-	-	-	-	-	-	-	-	-	-	-	-	-	-	-	-	-	-	-	-	-	-	-	-	-	-	-	-	-	-	-	-	-	[1165]
EEH96767.2	C.sp.7 2 43FAA	-	-	-	-	-	-	-	-	-	-	-	-	-	-	-	-	-	-	-	-	-	-	-	-	-	-	-	-	-	-	-	-	-	-	-	-	-	-	-	-	-	-	-	-	-	[1165]
HCH41139.1 TPA	A.obesi	-	-	-	-	-	-	-	-	-	-	-	-	-	-	-	-	-	-	-	-	-	-	-	-	-	-	-	-	-	-	-	-	-	-	-	-	-	-	-	-	-	-	-	-	-	[1165]
WP_130449962.1	Z.halotolerans	-	-	-	-	-	-	-	-	-	-	-	-	-	-	-	-	-	-	-	-	-	-	-	-	-	-	-	-	-	-	-	-	-	-	-	-	-	-	-	-	-	-	-	-	-	[1165]
WP_112166557.1	R.inusitata(2)	N	E	G	I	Y	I	N	D	L	P	D	G	I	Y	K	I	K	I	I	L	N	K	Q	G	L	I	F	E	E	D	T	G	D	L	L	E	I	K	N	N	N	Y	A	I	K	[1165]
WP_102692997.1	R.pycnus	-	-	-	-	-	-	-	-	-	-	-	-	-	-	-	-	-	-	-	-	-	-	-	-	-	-	-	-	-	-	-	-	-	-	-	-	-	-	-	-	-	-	-	-	-	[1165]
WP_088272768.1	B.sonorensis	-	-	-	-	-	-	-	-	-	-	-	-	-	-	-	-	-	-	-	-	-	-	-	-	-	-	-	-	-	-	-	-	-	-	-	-	-	-	-	-	-	-	-	-	-	[1165]
WP_005344757.1	A.veronii	-	-	-	-	-	-	-	-	-	-	-	-	-	-	-	-	-	-	-	-	-	-	-	-	-	-	-	-	-	-	-	-	-	-	-	-	-	-	-	-	-	-	-	-	-	[1165]
HAT06898.1	A.salmonicida	-	-	-	-	-	-	-	-	-	-	-	-	-	-	-	-	-	-	-	-	-	-	-	-	-	-	-	-	-	-	-	-	-	-	-	-	-	-	-	-	-	-	-	-	-	[1165]
PAE30393.1	P.sp.7884-2	-	-	-	-	-	-	-	-	-	-	-	-	-	-	-	-	-	-	-	-	-	-	-	-	-	-	-	-	-	-	-	-	-	-	-	-	-	-	-	-	-	-	-	-	-	[1165]
WP_098438778.1	B.sp.es.034	-	-	-	-	-	-	-	-	-	-	-	-	-	-	-	-	-	-	-	-	-	-	-	-	-	-	-	-	-	-	-	-	-	-	-	-	-	-	-	-	-	-	-	-	-	[1165]
WP_148994157.1	B.aquimaris	-	-	-	-	-	-	-	-	-	-	-	-	-	-	-	-	-	-	-	-	-	-	-	-	-	-	-	-	-	-	-	-	-	-	-	-	-	-	-	-	-	-	-	-	-	[1165]
WP_071649211.1	V.halodenitrificans	-	-	-	-	-	-	-	-	-	-	-	-	-	-	-	-	-	-	-	-	-	-	-	-	-	-	-	-	-	-	-	-	-	-	-	-	-	-	-	-	-	-	-	-	-	[1165]
WP_098523022.1	B.cereus	-	-	-	-	-	-	-	-	-	-	-	-	-	-	-	-	-	-	-	-	-	-	-	-	-	-	-	-	-	-	-	-	-	-	-	-	-	-	-	-	-	-	-	-	-	[1165]
WP_006637892.1	B.subtilis	-	-	-	-	-	-	-	-	-	-	-	-	-	-	-	-	-	-	-	-	-	-	-	-	-	-	-	-	-	-	-	-	-	-	-	-	-	-	-	-	-	-	-	-	-	[1165]
SHP75238.1	M.abscessus	-	-	-	-	-	-	-	-	-	-	-	-	-	-	-	-	-	-	-	-	-	-	-	-	-	-	-	-	-	-	-	-	-	-	-	-	-	-	-	-	-	-	-	-	-	[1165]
WP_111928353.1	C.tertium	-	-	-	-	-	-	-	-	-	-	-	-	-	-	-	-	-	-	-	-	-	-	-	-	-	-	-	-	-	-	-	-	-	-	-	-	-	-	-	-	-	-	-	-	-	[1165]
WP_142690561.1	C.perfringens	-	-	-	-	-	-	-	-	-	-	-	-	-	-	-	-	-	-	-	-	-	-	-	-	-	-	-	-	-	-	-	-	-	-	-	-	-	-	-	-	-	-	-	-	-	[1165]
WP_008680682.1	Clostridium	-	-	-	-	-	-	-	-	-	-	-	-	-	-	-	-	-	-	-	-	-	-	-	-	-	-	-	-	-	-	-	-	-	-	-	-	-	-	-	-	-	-	-	-	-	[1165]
WP_139153786.1	E.hormaechei	-	-	-	-	-	-	-	-	-	-	-	-	-	-	-	-	-	-	-	-	-	-	-	-	-	-	-	-	-	-	-	-	-	-	-	-	-	-	-	-	-	-	-	-	-	[1165]
WP_125490059.1	S.sp.WAC04229	-	-	-	-	-	-	-	-	-	-	-	-	-	-	-	-	-	-	-	-	-	-	-	-	-	-	-	-	-	-	-	-	-	-	-	-	-	-	-	-	-	-	-	-	-	[1165]
HCH41139.1	A.l.obesi	-	-	-	-	-	-	-	-	-	-	-	-	-	-	-	-	-	-	-	-	-	-	-	-	-	-	-	-	-	-	-	-	-	-	-	-	-	-	-	-	-	-	-	-	-	[1165]
WP_112166557.1	R.inusitata	N	E	G	I	Y	I	N	D	L	P	D	G	I	Y	K	I	K	I	I	L	N	K	Q	G	L	I	F	E	E	D	T	G	D	L	L	E	I	K	N	N	N	Y	A	I	K	[1165]
[truncated: 33 more columns]

## Sheet: Info
Title	Alignment Clustal W Sequenzen von Timm 20200408
Format
DataType	Protein
28
Number Sites	1165
Identical	.
Missing	?
Indel	-
