# Supplementary material for: Structural and mechanistic basis of capsule O-acetylation in Neisseria meningitidis serogroup A
Source: Nat Commun. 2020 Sep 18;11:4723. doi: 10.1038/s41467-020-18464-y (PMC7501274; doi:10.1038/s41467-020-18464-y)
Supplement: Supplementary file 5 — Source Data [file 41467_2020_18464_MOESM5_ESM.xlsx]

## Sheet: Figure 3
Figure 3
Figure 3a: Uncropped gel
Figure 3b: Uncropped gel

## Sheet: Figure 5
Figure 5
Figure 5d: Transferase activity of wild type CsaC and active site mutants in presence of CPS
Protein	Specific activity [µmol/min/mg]
	Y1	Y2	Y3	Y4	Y5
WT	54.4988	47.9899	54.1403	53.1978	53.5275
S114A	0.00490383	0.00215599	0.0052843	0.0105263	0.0192771
D198A	0.272618	0.28675	0.312603	0.28967	0.295424
H228A	-0.00194774	-0.0116441	-0.00245584	0.0140152	0.00766392
Q138A	2.06037	1.763	1.65806	1.49404	1.5596
H201A	15.5473	14.8357	13.6411	16.379	15.6264
Y144A	33.7476	28.8523	31.1895	34.0123	33.7882
R148A	0.815966	0.770081	0.692548	0.898965	0.915573
R148K	12.1067	11.5457	10.7022	12.3377	11.7262
Figure 5e: Hydrolase activity towards acetyl-CoA measured in the absence of CPS
Protein	Specific activity [µmol/min/mg]
	Y1	Y2	Y3	Y4	Y5
WT	0.989316	0.940388	0.847865	1.00534	1.33855
S114A	0.00965969	0.00586557	-0.00229339	0.00124709	0.00389981
D198A	0.0153805	0.0149997	0.00682285	0.0160892	0.0168826
H228A	0.00579028	0.00807676	0.00112207	0.003218	0.0046788
Q138A	0.019313	0.0225089	0.019694	0.0161383	0.02325
H201A	0.194975	0.191397	0.16289	0.19381	0.211584
Y144A	0.687311	0.685785	0.715683	0.821616	0.775604
R148A	0.613574	0.589678	0.593661	0.542004	0.937541
R148K	0.71599	0.649626	0.804769	0.546056	0.691832
Figure 5f: Detection of acetyl-enzyme intermediates. Incorporation of radioactively labeled acetyl groups from [3H]acetyl-CoA in the absence of CPS
Protein	Enzyme-bound [3H]acetyl [pmol acetyl / 16 pmol CsaC]
	0 min				5 min				15 min
	Y1	Y2	Y3	Y4	Y1	Y2	Y3	Y4	Y1	Y2	Y3	Y4
WT	6.46	4.66	3.13		0.02	0.03	-0.03		-0.01	-0.01	-0.08
S114A	0	0.01	0		-0.01	0.01	0.01		0	0	0.03
D198A	9.09	7.17	11.26		5.97	3.41	3.46		0.78	0.43	0.78
H228A	1.09	3.13	1.09	0.96	10.01	13.51	11.3	9.67	10.12	14.29	14.25	12.96
Q138A	13.54	13.24	12.57		7.48	8.27	7.86		1.11	1.4	1.67
Q138A/H228A	0.48	0.53	0.37		2.36	2.42	2.43		-0.09	0.91	0.64
H201A	15.5	13.47	14.01		1.87	0.49	0.71		0.19	0.08	0.04

## Sheet: Figure S14
Figure S14
Supplementary Figure 14c: CsaC activity in the presence of ologosaccaride acceptors with defined DP, ManNAc and ManNAc-6P
Acceptor	Specific activity [µmol/min/mg]
	Y1	Y2	Y3	Y4	Y5	Y6
ManNAc	0.0270417	-0.0279291	-0.0318586	-0.0889843
ManNAc-6P	0.00325346	-0.00270418	0.115815	0.0652382
DP2	1.06274	0.793126	0.777704
DP3	2.90957	2.97552	2.28832
DP4	5.31248	4.09543	3.8147
DP5	7.36076	6.39145	4.49776
DP6	8.87232	6.6952	5.09027
DP7	8.17041	10.4621	8.30186	7.37065	5.88365	6.92658
DP8	11.3689	16.5133	12.4116	13.1095	8.60857	9.99708
DP9	12.4512	15.587	11.0334	10.6894	9.59416	11.418
DP10	14.1274	10.1955	12.4059
DP11	14.6229	13.1082	12.6244
DP12	15.529	12.1429	12.3498
DP13	17.6351	12.4744	12.7854
DP14	17.513	12.7875	15.5872
